# Supplementary material for: Tannin Phytocomplex Improves IBS‐D Symptoms and Gut‐Brain Markers: Prospective Pilot Study
Source: Mol Nutr Food Res. 2026 Apr 20;70:e70451. doi: 10.1002/mnfr.70451 (PMC13093241; doi:10.1002/mnfr.70451)
Supplement: Supplementary file 1 — Supporting File: mnfr70451‐sup‐0001‐SupMat.xlsx. [file MNFR-70-e70451-s001.xlsx]

## Sheet: Supplementary Table 1
					P value
Measure	Category	0d	30d	60d	Time	Time Signif	BMI	BMI Signif	Sex	Sex Signif	Time x BMI	Time x BMI Signif	Time x Sex	Time x Sex Signif	Statistical Model
Acetate		13.7 ± 6.7 (3 - 28)		15.3 ± 4.19 (7 - 23)	0.5471	ns	0.9100	ns	0.7274	ns	0.5855	ns	0.2143	ns	LMM
	F	13.2 ± 6.56 (3 - 26)		16 ± 4.53 (7 - 23)
	M	14.9 ± 7.36 (4 - 28)		13.6 ± 2.67 (10 - 18)
	Normal weight	13.9 ± 7.24 (6 - 28)		14.6 ± 5.11 (7 - 23)
	Obese	12.5 ± 8.21 (3 - 26)		16.5 ± 2.39 (13 - 20)
	Overweight	14.6 ± 3.95 (10 - 20)		15.3 ± 4.15 (10 - 21)
Alb		4.63 ± 0.287 (3.81 - 5.13)		4.5 ± 0.224 (3.93 - 4.98)	0.0348	*	0.6970	ns	0.0965	ns	0.7722	ns	0.1731	ns	GLMM
Alb	F	4.57 ± 0.309 (3.81 - 5.13)		4.46 ± 0.231 (3.93 - 4.86)
Alb	M	4.77 ± 0.17 (4.52 - 5.02)		4.61 ± 0.18 (4.42 - 4.98)
Alb	Normal weight	4.67 ± 0.362 (3.81 - 5.13)		4.52 ± 0.262 (3.93 - 4.98)
Alb	Obese	4.55 ± 0.245 (4.25 - 4.95)		4.42 ± 0.186 (4.13 - 4.72)
Alb	Overweight	4.67 ± 0.17 (4.39 - 4.87)		4.58 ± 0.178 (4.32 - 4.86)
Anxiety (HADS)		10.9 ± 4.55 (4 - 20)	9.46 ± 4.54 (2 - 18)	9.41 ± 4.44 (3 - 18)	0.4295	ns	0.0295	*	0.6578	ns	0.4799	ns	0.0527	ns	LMM
Anxiety (HADS)	F	11.3 ± 4.72 (4 - 20)	8.89 ± 4.7 (2 - 18)	9.05 ± 4.62 (3 - 18)
Anxiety (HADS)	M	9.62 ± 4.14 (4 - 15)	10.8 ± 4.13 (4 - 15)	10.2 ± 4.13 (4 - 16)
Anxiety (HADS)	Normal weight	11.9 ± 4.84 (6 - 20)	10 ± 4.88 (4 - 18)	9.69 ± 4.75 (3 - 18)
Anxiety (HADS)	Obese	8 ± 3.38 (4 - 13)	6.25 ± 2.87 (2 - 11)	6.75 ± 3.54 (3 - 14)
Anxiety (HADS)	Overweight	12.1 ± 4.22 (4 - 17)	12.7 ± 3.08 (7 - 16)	12.3 ± 3.01 (7 - 16)
BD		0.207 ± 0.102 (0.1 - 0.5)		0.211 ± 0.0685 (0.1 - 0.5)	0.7394	ns	0.6122	ns	0.9988	ns	0.9654	ns	0.8289	ns	LMM
BD	F	0.21 ± 0.112 (0.1 - 0.5)		0.21 ± 0.0788 (0.1 - 0.5)
BD	M	0.2 ± 0.0756 (0.1 - 0.3)		0.213 ± 0.0354 (0.2 - 0.3)
BD	Normal weight	0.223 ± 0.117 (0.1 - 0.5)		0.223 ± 0.0927 (0.1 - 0.5)
BD	Obese	0.188 ± 0.113 (0.1 - 0.4)		0.188 ± 0.0354 (0.1 - 0.2)
BD	Overweight	0.2 ± 0.0577 (0.1 - 0.3)		0.214 ± 0.0378 (0.2 - 0.3)
BT		0.771 ± 1.15 (0.3 - 6.5)		0.55 ± 0.19 (0.3 - 1.2)	0.4441	ns	0.5115	ns	0.5974	ns	0.3344	ns	0.4490	ns	LMM
BT	F	0.875 ± 1.35 (0.3 - 6.5)		0.545 ± 0.204 (0.3 - 1.2)
BT	M	0.512 ± 0.146 (0.3 - 0.7)		0.562 ± 0.16 (0.3 - 0.8)
BT	Normal weight	0.615 ± 0.276 (0.3 - 1.3)		0.592 ± 0.229 (0.3 - 1.2)
BT	Obese	1.25 ± 2.13 (0.3 - 6.5)		0.512 ± 0.113 (0.3 - 0.6)
BT	Overweight	0.514 ± 0.157 (0.3 - 0.7)		0.514 ± 0.186 (0.3 - 0.8)
Butyrate		1.54 ± 1.06 (0 - 4)		2.96 ± 1.59 (1 - 7)	0.0004	***	0.7621	ns	0.1408	ns	0.9671	ns	0.4774	ns	LMM
Butyrate	F	1.22 ± 0.878 (0 - 4)		2.75 ± 1.35 (1 - 5)
Butyrate	M	2.5 ± 1.05 (1 - 4)		3.5 ± 2.07 (1 - 7)
Butyrate	Normal weight	1.36 ± 0.809 (0 - 3)		2.77 ± 1.76 (1 - 7)
Butyrate	Obese	1.38 ± 1.19 (0 - 4)		2.88 ± 1.46 (1 - 5)
Butyrate	Overweight	2.2 ± 1.3 (1 - 4)		3.43 ± 1.51 (2 - 6)
Cl		103 ± 2.34 (98 - 108)		104 ± 2.32 (100 - 108)	0.0734	ns	0.1195	ns	0.0017	**	0.7846	ns	0.6054	ns	LMM
Cl	F	103 ± 2.5 (98 - 108)		105 ± 2.04 (101 - 108)
Cl	M	101 ± 1.19 (99 - 103)		102 ± 2 (100 - 106)
Cl	Normal weight	103 ± 1.8 (100 - 105)		104 ± 2.46 (101 - 108)
Cl	Obese	102 ± 3.14 (98 - 107)		103 ± 2 (100 - 105)
Cl	Overweight	103 ± 2.43 (101 - 108)		104 ± 2.45 (100 - 107)
Cr		5.63 ± 17.8 (0.47 - 74)		0.81 ± 0.207 (0.57 - 1.33)	0.3943	ns	0.8561	ns	0.5593	ns	0.8364	ns	0.5251	ns	LMM
Cr	F	7.5 ± 20.9 (0.47 - 74)		0.74 ± 0.173 (0.57 - 1.33)
Cr	M	0.981 ± 0.146 (0.76 - 1.14)		1.01 ± 0.165 (0.77 - 1.21)
Cr	Normal weight	6.39 ± 20.3 (0.55 - 74)		0.758 ± 0.162 (0.57 - 1.15)
Cr	Obese	8.51 ± 22 (0.47 - 63)		0.744 ± 0.205 (0.59 - 1.21)
Cr	Overweight	0.941 ± 0.17 (0.69 - 1.1)		1.01 ± 0.2 (0.8 - 1.33)
Depression (HADS)		7.32 ± 3.94 (0 - 14)	6.54 ± 4.11 (1 - 15)	6.19 ± 4.31 (0 - 15)	0.3683	ns	0.5464	ns	0.9464	ns	0.4429	ns	0.3397	ns	LMM
Depression (HADS)	F	7.25 ± 4 (1 - 14)	6.28 ± 4.5 (1 - 15)	5.63 ± 4.68 (0 - 15)
Depression (HADS)	M	7.5 ± 4.04 (0 - 12)	7.12 ± 3.27 (3 - 11)	7.5 ± 3.16 (2 - 11)
Depression (HADS)	Normal weight	7.15 ± 4.04 (1 - 14)	6.08 ± 4.72 (1 - 15)	5.92 ± 4.61 (0 - 15)
Depression (HADS)	Obese	6.88 ± 3.68 (2 - 13)	5.75 ± 3.81 (2 - 14)	5.62 ± 4.37 (1 - 14)
Depression (HADS)	Overweight	8.14 ± 4.49 (0 - 12)	8.5 ± 3.02 (4 - 12)	7.5 ± 4.04 (2 - 11)
FAL		75.3 ± 21.1 (44 - 129)		72.8 ± 20 (44 - 123)	0.1847	ns	0.0769	ns	0.3263	ns	0.7859	ns	0.8787	ns	LMM
FAL	F	72.8 ± 19.2 (44 - 111)		70.2 ± 18.6 (44 - 115)
FAL	M	81.6 ± 25.6 (56 - 129)		79.5 ± 23 (60 - 123)
FAL	Normal weight	67.7 ± 14.3 (44 - 92)		64.5 ± 12.5 (44 - 90)
FAL	Obese	87.4 ± 25.9 (62 - 129)		86.5 ± 25.2 (59 - 123)
FAL	Overweight	75.6 ± 22.4 (56 - 112)		72.7 ± 18.5 (53 - 108)
Formate		0.543 ± 0.605 (0 - 3)		0.179 ± 0.23 (0 - 1)	0.2392	ns	0.8509	ns	0.2916	ns	0.0004	***	0.0000	****	GLMM
Formate	F	0.675 ± 0.643 (0 - 3)		0.235 ± 0.243 (0 - 1)
Formate	M	0.212 ± 0.336 (0 - 1)		0.0375 ± 0.106 (0 - 0.3)
Formate	Normal weight	0.715 ± 0.781 (0 - 3)		0.262 ± 0.269 (0 - 1)
Formate	Obese	0.425 ± 0.406 (0 - 1)		0.0875 ± 0.181 (0 - 0.5)
Formate	Overweight	0.357 ± 0.331 (0 - 1)		0.129 ± 0.16 (0 - 0.3)
Glu		95.8 ± 11.4 (67 - 136)		93.8 ± 9.65 (75 - 113)	0.5161	ns	0.0200	*	0.5166	ns	0.7289	ns	0.8782	ns	LMM
Glu	F	96.3 ± 13.5 (67 - 136)		93.7 ± 10 (75 - 113)
Glu	M	94.5 ± 2.45 (91 - 98)		94 ± 9.24 (78 - 108)
Glu	Normal weight	91.8 ± 9.98 (67 - 106)		89.1 ± 7.63 (75 - 100)
Glu	Obese	103 ± 14.3 (93 - 136)		99.2 ± 7.19 (86 - 109)
Glu	Overweight	95 ± 6.53 (85 - 107)		96.3 ± 12.1 (78 - 113)
GOT		21.7 ± 8.99 (11 - 45)		21.4 ± 14.2 (7 - 72)	0.0061	**	0.5858	ns	0.6427	ns	0.1684	ns	0.0208	*	GLMM
GOT	F	21.3 ± 9.1 (11 - 43)		19.6 ± 11.9 (7 - 60)
GOT	M	22.6 ± 9.26 (15 - 45)		25.9 ± 19.1 (16 - 72)
GOT	Normal weight	20.2 ± 8.31 (11 - 43)		19.1 ± 13 (7 - 60)
GOT	Obese	25.5 ± 11.2 (16 - 45)		28.5 ± 19.7 (10 - 72)
GOT	Overweight	20.1 ± 7.24 (12 - 35)		17.6 ± 4.83 (10 - 26)
GPT		22.8 ± 15 (5 - 77)		20.8 ± 10 (8 - 48)	0.0484	*	0.0544	ns	0.2919	ns	0.7869	ns	0.0484	*	LMM
GPT	F	20.2 ± 12.3 (5 - 42)		20.4 ± 10.2 (8 - 48)
GPT	M	29.2 ± 19.9 (16 - 77)		21.6 ± 10 (16 - 46)
GPT	Normal weight	17.5 ± 10.6 (5 - 40)		17.2 ± 9.94 (8 - 48)
GPT	Obese	31.8 ± 21.1 (7 - 77)		28.2 ± 10.5 (17 - 46)
GPT	Overweight	22.3 ± 10.1 (9 - 42)		19 ± 4.16 (13 - 25)
Hb		13.9 ± 1.3 (11.9 - 16.8)		13.7 ± 1.43 (11.3 - 16.5)	0.1022	ns	0.0886	ns	0.0004	***	0.3309	ns	0.4882	ns	LMM
Hb	F	13.4 ± 0.868 (11.9 - 15.5)		13.1 ± 1.09 (11.3 - 15.2)
Hb	M	15.2 ± 1.33 (12.8 - 16.8)		15 ± 1.36 (12.6 - 16.5)
Hb	Normal weight	13.3 ± 0.836 (11.9 - 15.1)		13.2 ± 1.26 (11.5 - 15.9)
Hb	Obese	14.5 ± 1.32 (12.5 - 16.1)		14.3 ± 1.19 (12.8 - 15.9)
Hb	Overweight	14.5 ± 1.58 (13.1 - 16.8)		13.9 ± 1.79 (11.3 - 16.5)
HDL		56.8 ± 16.5 (38 - 100)		54.2 ± 12.3 (39 - 82)	0.0256	*	0.0653	ns	0.0912	ns	0.1553	ns	0.0111	*	GLMM
HDL	F	60.9 ± 17.3 (39 - 100)		55 ± 13 (39 - 82)
HDL	M	46.5 ± 8.25 (38 - 61)		51.8 ± 10.8 (42 - 67)
HDL	Normal weight	66 ± 18.5 (40 - 100)		58.8 ± 14.3 (42 - 82)
HDL	Obese	47.2 ± 7.59 (38 - 61)		48 ± 6.71 (39 - 57)
HDL	Overweight	50.6 ± 11.1 (38 - 73)		49 ± 2.83 (47 - 51)
Hu.Eotaxin		5.15 ± 2.28 (2.26 - 12.9)		6.08 ± 3.98 (1.45 - 22)	0.0859	ns	0.7329	ns	0.2836	ns	0.4810	ns	0.2548	ns	LMM
Hu.Eotaxin	F	5.41 ± 2.6 (2.26 - 12.9)		6.54 ± 4.58 (1.45 - 22)
Hu.Eotaxin	M	4.48 ± 1 (3.29 - 6.03)		4.93 ± 1.37 (3.17 - 7.04)
Hu.Eotaxin	Normal weight	5.46 ± 2.08 (2.26 - 9.58)		6.16 ± 3.26 (1.45 - 12.8)
Hu.Eotaxin	Obese	4.66 ± 1.3 (3.13 - 6.66)		5.45 ± 1.59 (3.04 - 7.04)
Hu.Eotaxin	Overweight	5.13 ± 3.5 (3 - 12.9)		6.66 ± 6.78 (3.17 - 22)
Hu.FGF.basic		13.9 ± 8.76 (0 - 30.5)		12.6 ± 7.33 (0 - 26.6)	0.4006	ns	0.7025	ns	0.6177	ns	0.9056	ns	0.6308	ns	LMM
Hu.FGF.basic	F	13.3 ± 9.23 (0 - 30.5)		12.8 ± 7.14 (0 - 26.6)
Hu.FGF.basic	M	15.5 ± 7.78 (0 - 22.3)		12.1 ± 8.29 (0 - 22.3)
Hu.FGF.basic	Normal weight	13.7 ± 7.5 (0 - 22.3)		12.8 ± 7.07 (0 - 22.3)
Hu.FGF.basic	Obese	14.5 ± 10.5 (0 - 30.5)		14.3 ± 2.87 (11.2 - 17.4)
Hu.FGF.basic	Overweight	13.6 ± 10.1 (0 - 22.3)		10.2 ± 11 (0 - 26.6)
Hu.G.CSF		1.86 ± 0.974 (0 - 4.02)		2.61 ± 2.24 (0 - 9.45)	0.1519	ns	0.2819	ns	0.5661	ns	0.1513	ns	0.2448	ns	LMM
Hu.G.CSF	F	1.8 ± 1.09 (0 - 4.02)		2.68 ± 2.54 (0 - 9.45)
Hu.G.CSF	M	2.01 ±0. 624 (1.31 - 3.02)		2.43 ± 1.37 (1.45 - 5.48)
Hu.G.CSF	Normal weight	1.59 ± 0.792 (0 - 2.51)		2.07 ± 1.6 (0 - 6.67)
Hu.G.CSF	Obese	2.36 ± 1.09 (0.595 - 4.02)		2.52 ± 1.49 (0.595 - 5.48)
Hu.G.CSF	Overweight	1.81 ± 1.06 (0 - 3.02)		3.7 ± 3.59 (0.89 - 9.45)
Hu.GM.CSF		0 ± 0 (0 - 0)		0.075 ± 0.363 (0 - 1.92)	0.5943	ns	0.6095	ns	0.6983	ns	0.6095	ns	0.6983	ns	LMM
Hu.GM.CSF	F	0 ± 0 (0 - 0)		0.105 ± 0.429 (0 - 1.92)
Hu.GM.CSF	M	0 ± 0 (0 - 0)		0 ± 0 (0 - 0)
Hu.GM.CSF	Normal weight	0 ± 0 (0 - 0)		0.162 ± 0.531 (0 - 1.92)
Hu.GM.CSF	Obese	0 ± 0 (0 - 0)		0 ± 0 (0 - 0)
Hu.GM.CSF	Overweight	0 ± 0 (0 - 0)		0 ± 0 (0 - 0)
Hu.IFN.g		1.72 ± 0.528 (0.11 - 2.95)		1.84 ± 0.894 (0.87 - 5.93)	0.9451	ns	0.4605	ns	0.8064	ns	0.4324	ns	0.1547	ns	LMM
Hu.IFN.g	F	1.65 ± 0.567 (0.11 - 2.95)		1.91 ± 1.04 (0.87 - 5.93)
Hu.IFN.g	M	1.88 ± 0.402 (1.23 - 2.27)		1.69 ± 0.357 (1.23 - 2.27)
Hu.IFN.g	Normal weight	1.8 ± 0.504 (1.23 - 2.95)		2.06 ± 1.22 (1.23 - 5.93)
Hu.IFN.g	Obese	1.66 ± 0.346 (1.23 - 2.27)		1.51 ± 0.417 (0.87 - 2.27)
Hu.IFN.g	Overweight	1.61 ± 0.759 (0.11 - 2.27)		1.82 ± 0.434 (1.23 - 2.27)
Hu.IL.10		0.0493 ± 0.161 (0 - 0.76)		0.0221 ± 0.0813 (0 - 0.31)	0.6880	ns	0.1511	ns	0.4433	ns	0.7540	ns	0.7702	ns	LMM
Hu.IL.10	F	0.069 ± 0.188 (0 - 0.76)		0.031 ± 0.0954 (0 - 0.31)
Hu.IL.10	M	0 ± 0 (0 - 0)		0 ± 0 (0 - 0)
Hu.IL.10	Normal weight	0.106 ± 0.228 (0 - 0.76)		0.0477 ± 0.116 (0 - 0.31)
Hu.IL.10	Obese	0 ± 0 (0 - 0)		0 ± 0 (0 - 0)
Hu.IL.10	Overweight	0 ± 0 (0 - 0)		0 ± 0 (0 - 0)
Hu.IL.12.p70.		0.0618 ± 0.327 (0 - 1.73)		0.36 ± 1.31 (0 - 6.61)	0.5469	ns	0.8234	ns	0.5110	ns	0.5311	ns	0.6607	ns	LMM
Hu.IL.12.p70.	F	0.0865 ± 0.387 (0 - 1.73)		0.505 ± 1.53 (0 - 6.61)
Hu.IL.12.p70.	M	0 ± 0 (0 - 0)		0 ± 0 (0 - 0)
Hu.IL.12.p70.	Normal weight	0 ± 0 (0 - 0)		0.643 ± 1.86 (0 - 6.61)
Hu.IL.12.p70.	Obese	0.216 ± 0.612 (0 - 1.73)		0.216 ± 0.612 (0 - 1.73)
Hu.IL.12.p70.	Overweight	0 ± 0 (0 - 0)		0 ± 0 (0 - 0)
Hu.IL.13		0.172 ± 0.338 (0 - 1.34)		0.192 ± 0.427 (0 - 2.08)	0.6824	ns	0.2415	ns	0.1361	ns	0.5778	ns	0.6964	ns	LMM
Hu.IL.13	F	0.124 ± 0.222 (0 - 0.73)		0.136 ± 0.228 (0 - 0.52)
Hu.IL.13	M	0.292 ± 0.534 (0 - 1.34)		0.333 ± 0.728 (0 - 2.08)
Hu.IL.13	Normal weight	0.128 ± 0.238 (0 - 0.73)		0.128 ± 0.224 (0 - 0.52)
Hu.IL.13	Obese	0.274 ± 0.471 (0 - 1.34)		0.395 ± 0.719 (0 - 2.08)
Hu.IL.13	Overweight	0.14 ± 0.353 (0 - 0.94)		0.08 ± 0.194 (0 - 0.52)
Hu.IL.15		0 ± 0 (0 - 0)		0.345 ± 1.83 (0 - 9.67)	0.6276	ns	0.6628	ns	0.7241	ns	0.6628	ns	0.7241	ns	LMM
Hu.IL.15	F	0 ± 0 (0 - 0)		0.483 ± 2.16 (0 - 9.67)
Hu.IL.15	M	0 ± 0 (0 - 0)		0 ± 0 (0 - 0)
Hu.IL.15	Normal weight	0 ± 0 (0 - 0)		0.744 ± 2.68 (0 - 9.67)
Hu.IL.15	Obese	0 ± 0 (0 - 0)		0 ± 0 (0 - 0)
Hu.IL.15	Overweight	0 ± 0 (0 - 0)		0 ± 0 (0 - 0)
Hu.IL.17		8.35 ± 2.5 (4.89 - 16)		10.3 ± 9.1 (3.27 - 53)	0.6183	ns	0.6175	ns	0.2326	ns	0.6038	ns	0.5092	ns	LMM
Hu.IL.17	F	8.7 ± 2.78 (4.89 - 16)		11.6 ± 10.5 (3.27 - 53)
Hu.IL.17	M	7.49 ± 1.38 (6.49 - 10.5)		6.99 ± 1.47 (5.69 - 9.67)
Hu.IL.17	Normal weight	8.45 ± 2.36 (4.89 - 12.4)		12.5 ± 12.7 (3.27 - 53)
Hu.IL.17	Obese	8.03 ± 2.15 (4.89 - 10.5)		7.88 ± 2.25 (4.08 - 10.5)
Hu.IL.17	Overweight	8.53 ± 3.36 (6.49 - 16)		8.87 ± 5.05 (5.69 - 19.9)
Hu.IL.1b		0.625 ± 0.211 (0.34 - 1.32)		0.656 ± 0.288 (0.13 - 1.51)	0.5333	ns	0.4412	ns	0.2732	ns	0.5284	ns	0.0469	*	LMM
Hu.IL.1b	F	0.609 ± 0.242 (0.34 - 1.32)		0.719 ± 0.291 (0.24 - 1.51)
Hu.IL.1b	M	0.665 ± 0.104 (0.54 - 0.74)		0.501 ± 0.229 (0.13 - 0.84)
Hu.IL.1b	Normal weight	0.602 ± 0.126 (0.34 - 0.74)		0.725 ± 0.227 (0.34 - 0.94)
Hu.IL.1b	Obese	0.59 ± 0.233 (0.34 - 0.94)		0.551 ± 0.261 (0.13 - 0.94)
Hu.IL.1b	Overweight	0.709 ± 0.308 (0.34 - 1.32)		0.65 ± 0.407 (0.34 - 1.51)
Hu.IL.1ra		226 ± 139 (0 - 574)		245 ± 133 (0 - 547)	0.6818	ns	0.0038	**	0.4427	ns	0.0896	ns	0.9011	ns	LMM
Hu.IL.1ra	F	213 ± 133 (0 - 433)		232 ± 129 (0 - 547)
Hu.IL.1ra	M	259 ± 156 (98.4 - 574)		276 ± 147 (98.4 - 492)
Hu.IL.1ra	Normal weight	143 ± 87.3 (0 - 295)		198 ± 99.5 (0 - 296)
Hu.IL.1ra	Obese	375 ± 95.7 (296 - 574)		306 ± 165 (98.4 - 547)
Hu.IL.1ra	Overweight	212 ± 127 (0 - 368)		262 ± 134 (98.4 - 433)
Hu.IL.4		4.12 ± 1.65 (1.33 - 8.83)		4.32 ± 2.02 (2.33 - 11.1)	0.7330	ns	0.6533	ns	0.2766	ns	0.8801	ns	0.1209	ns	LMM
Hu.IL.4	F	4.31 ± 1.86 (1.33 - 8.83)		4.69 ± 2.25 (2.33 - 11.1)
Hu.IL.4	M	3.63 ± 0.902 (2.45 - 4.77)		3.39 ± 0.786 (2.33 - 4.48)
Hu.IL.4	Normal weight	4.52 ± 1.61 (1.33 - 7.1)		4.76 ± 1.78 (2.33 - 8.44)
Hu.IL.4	Obese	3.72 ± 0.983 (2.33 - 4.77)		3.89 ± 0.996 (2.33 - 4.67)
Hu.IL.4	Overweight	3.81 ± 2.31 (2.1 - 8.83)		3.99 ± 3.17 (2.33 - 11.1)
Hu.IL.6		0.0757 ± 0.251 (0 - 1.27)		0.161 ± 0.421 (0 - 1.76)	0.2364	ns	0.2772	ns	0.6973	ns	0.8669	ns	0.9784	ns	LMM
Hu.IL.6	F	0.094 ± 0.293 (0 - 1.27)		0.188 ± 0.486 (0 - 1.76)
Hu.IL.6	M	0.03 ± 0.0849 (0 - 0.24)		0.0938 ± 0.188 (0 - 0.51)
Hu.IL.6	Normal weight	0.0185 ± 0.0666 (0 - 0.24)		0.134 ± 0.358 (0 - 1.23)
Hu.IL.6	Obese	0.235 ± 0.442 (0 - 1.27)		0.315 ± 0.642 (0 - 1.76)
Hu.IL.6	Overweight	0 ± 0 (0 - 0)		0.0343 ± 0.0907 (0 - 0.24)
Hu.IL.7		0.402 ± 1.17 (0 - 4.4)		0.529 ± 1.44 (0 - 7.02)	0.8063	ns	0.3922	ns	0.3377	ns	0.5637	ns	0.8585	ns	LMM
Hu.IL.7	F	0.563 ± 1.37 (0 - 4.4)		0.741 ± 1.66 (0 - 7.02)
Hu.IL.7	M	0 ± 0 (0 - 0)		0 ± 0 (0 - 0)
Hu.IL.7	Normal weight	0.677 ± 1.65 (0 - 4.4)		1.05 ± 2 (0 - 7.02)
Hu.IL.7	Obese	0.154 ± 0.435 (0 - 1.23)		0 ± 0 (0 - 0)
Hu.IL.7	Overweight	0.176 ± 0.465 (0 - 1.23)		0.176 ± 0.465 (0 - 1.23)
Hu.IL.8		3.01 ± 1.85 (0 - 6.84)		3.13 ± 2.81 (0 - 12.1)	0.8741	ns	0.7373	ns	0.3819	ns	0.8279	ns	0.7059	ns	LMM
Hu.IL.8	F	3.14 ± 2.07 (0 - 6.84)		3.32 ± 2.69 (0.49 - 12.1)
Hu.IL.8	M	2.69 ± 1.18 (0.49 - 4.05)		2.67 ± 3.23 (0 - 10.3)
Hu.IL.8	Normal weight	2.95 ± 2 (0 - 5.68)		2.83 ± 1.36 (0.97 - 4.75)
Hu.IL.8	Obese	3.07 ± 1.88 (0.97 - 6.84)		3.17 ± 3.24 (0.49 - 10.3)
Hu.IL.8	Overweight	3.07 ± 1.81 (0.49 - 5.45)		3.64 ± 4.37 (0 - 12.1)
Hu.IL.9		8.6 ± 0.838 (7.23 - 10.27)		7.87 ± 1.74 (0 - 9.59)	0.0677	ns	0.7850	ns	0.9729	ns	0.6499	ns	0.9443	ns	LMM
Hu.IL.9	F	8.57 ± 0.851 (7.23 - 10.27)		7.89 ± 2.05 (0 - 9.59)
Hu.IL.9	M	8.68 ± 0.856 (7.28 - 9.53)		7.80 ± 0.488 (7.17 - 8.37)
Hu.IL.9	Normal weight	8.42 ± 0.934 (7.28 - 10.27)		7.80 ± 2.42 (0 - 9.59)
Hu.IL.9	Obese	8.64 ± 0.88 (7.23 - 9.32)		8.24 ± 0.742 (7.38 - 9.43)
Hu.IL.9	Overweight	8.88 ± 0.591 (8.09 - 9.53)		7.57 ± 0.938 (5.73 - 8.40)
Hu.IP.10		3 ± 1.2 (1.36 - 5.9)		3.01 ± 1.33 (0.143 - 5.69)	0.8991	ns	0.4045	ns	0.8499	ns	0.8914	ns	0.7820	ns	LMM
Hu.IP.10	F	3.04 ± 1.33 (1.36 - 5.90)		3.10 ± 1.35 (0.143 - 5.69)
Hu.IP.10	M	2.89 ± 0.829 (1.92 - 4.06)		2.80 ± 1.35 (1.48 - 5.68)
Hu.IP.10	Normal weight	2.90 ± 1.41 (1.36 - 5.90)		3.00 ± 1.71 (0.143 - 5.69)
Hu.IP.10	Obese	3.52 ± 1.06 (1.92 - 5.11)		3.34 ± 1.15 (1.48 - 5.25)
Hu.IP.10	Overweight	2.59 ± 0.765 (1.97 - 4.06)		2.65 ± 0.567 (1.76 - 3.42)
Hu.MCP.1.MCAF		2.15 ± 0.772 (0.811 - 3.73)		2.3 ± 1.59 (0.084 - 8.66)	0.6616	ns	0.8905	ns	0.8523	ns	0.5047	ns	0.3647	ns	LMM
Hu.MCP.1.MCAF	F	2.14 ± 0.757 (0.811 - 3.73)		2.37 ± 1.82 (0.084 - 8.66)
Hu.MCP.1.MCAF	M	2.18 ± 0.861 (1.26 - 3.7)		2.15 ± 0.86 (1.17 - 4.02)
Hu.MCP.1.MCAF	Normal weight	2.32 ± 0.643 (1.55 - 3.7)		2.31 ± 1.07 (0.084 - 4.02)
Hu.MCP.1.MCAF	Obese	2.01 ± 0.661 (1.26 - 3.11)		2.11 ± 1.06 (0.905 - 4.36)
Hu.MCP.1.MCAF	Overweight	2.01 ± 1.11 (0.811 - 3.73)		2.5 ± 2.77 (0.859 - 8.66)
Hu.MIP.1a		0.843 ± 0.64 (0 - 2.08)		1.6 ± 2.01 (0 - 8.84)	0.0804	ns	0.0063	**	0.0924	ns	0.0149	*	0.0694	ns	LMM
Hu.MIP.1a	F	0.817 ± 0.68 (0 - 2.08)		1.74 ± 2.29 (0 - 8.84)
Hu.MIP.1a	M	0.907 ± 0.567 (0.27 - 1.86)		1.26 ± 1.09 (0.27 - 3.63)
Hu.MIP.1a	Normal weight	0.578 ± 0.49 (0 - 1.74)		0.804 ± 1.07 (0 - 3.98)
Hu.MIP.1a	Obese	1.18 ± 0.63 (0 - 1.74)		1.48 ± 1.07 (0 - 3.63)
Hu.MIP.1a	Overweight	0.946 ± 0.765 (0.27 - 2.08)		3.22 ± 3.18 (0.27 - 8.84)
Hu.MIP.1b		3.13 ± 0.32 (1.87 - 3.57)		3.14 ± 0.236 (2.60 - 3.68)	0.5403	ns	0.8874	ns	0.6439	ns	0.2432	ns	0.0576	ns	LMM
Hu.MIP.1b	F	3.17 ± 0.233 (2.65 - 3.57)		3.11 ± 0.192 (2.60 - 3.49)
Hu.MIP.1b	M	3.02 ± 0.477 (1.87 - 3.33)		3.21 ± 0.328 (2.76 - 3.68)
Hu.MIP.1b	Normal weight	3.06 ± 0.437 (1.87 - 3.54)		3.17 ± 0.229 (2.94 - 3.68)
Hu.MIP.1b	Obese	3.19 ± 0.211 (2.94 - 3.57)		3.12 ± 0.208 (2.76 - 3.42)
Hu.MIP.1b	Overweight	3.17 ± 0.10 (3.00 - 3.33)		3.10 ± 0.303 (2.60 - 3.62)
Hu.PDGF.bb		1.889 ± 0.706 (0.76 - 3.35)		2.226 ± 2.744 (0.506 - 15.89)	0.9114	ns	0.4975	ns	0.8114	ns	0.5558	ns	0.5600	ns	LMM
Hu.PDGF.bb	F	1.794 ± 0.701 (0.76 - 3.35)		2.4 ± 3.239 (0.506 - 15.89)
Hu.PDGF.bb	M	2.129 ± 0.704 (1.21 - 3)		1.793 ± 0.516 (0.846 - 2.43)
Hu.PDGF.bb	Normal weight	1.918 ± 0.72 (1.06 - 3.35)		2.912 ± 3.941 (0.976 - 15.89)
Hu.PDGF.bb	Obese	2.061 ± 0.691 (0.76 - 2.97)		1.828 ± 0.75 (0.506 - 2.84)
Hu.PDGF.bb	Overweight	1.639 ± 0.729 (1.19 - 3)		1.409 ± 0.41 (0.846 - 2.08)
Hu.RANTES		1.35 ± 0.22 (0.92 - 1.72)		1.4 ± 0.35 (0.14 - 1.91)	0.4123	ns	0.8776	ns	0.4927	ns	0.5338	ns	0.3382	ns	LMM
Hu.RANTES	F	1.35 ± 0.23 (0.92 - 1.72)		1.37 ± 0.39 (0.14 - 1.91)
Hu.RANTES	M	1.37 ± 0.21 (1.07 - 1.67)		1.48 ± 0.24 (1.18 - 1.78)
Hu.RANTES	Normal weight	1.31 ± 0.27 (0.92 - 1.72)		1.41 ± 0.45 (0.14 - 1.91)
Hu.RANTES	Obese	1.38 ± 0.19 (1 - 1.54)		1.44 ± 0.17 (1.21 - 1.66)
Hu.RANTES	Overweight	1.39 ± 0.15 (1.25 - 1.67)		1.35 ± 0.33 (0.75 - 1.77)
Hu.TNF.a		5.51 ± 0.65 (4.09 - 6.55)		5.19 ± 1.22 (0 - 6.55)	0.4492	ns	0.5166	ns	0.9677	ns	0.7859	ns	0.3342	ns	LMM
Hu.TNF.a	F	5.57 ± 0.66 (4.09 - 6.55)		5.12 ± 1.41 (0 - 6.55)
Hu.TNF.a	M	5.37 ± 0.64 (4.49 - 6.36)		5.38 ± 0.54 (4.59 - 6.36)
Hu.TNF.a	Normal weight	5.33 ± 0.70 (4.09 - 6.36)		5.10 ± 1.63 (0 - 6.36)
Hu.TNF.a	Obese	5.75 ± 0.63 (4.79 - 6.55)		5.43 ± 0.59 (4.49 - 6.55)
Hu.TNF.a	Overweight	5.56 ± 0.55 (4.69 - 6.36)		5.09 ± 0.92 (3.58 - 6.55)
IBS-SSS		288 ± 90.3 ( 135 - 500)	218 ± 102 ( 40 - 500)	214 ± 73.7 ( 50 - 360)	0.0014	**	0.8128	ns	0.0763	ns	0.0195	*	0.7782	ns	GLMM
IBS-SSS	F	317 ± 82.8 ( 195 - 500)	239 ± 104 ( 90 - 500)	232 ± 68.9 ( 100 - 360)
IBS-SSS	M	215 ± 65.6 ( 135 - 310)	173 ± 85.3 ( 40 - 320)	171 ± 70.3 ( 50 - 260)
IBS-SSS	Normal weight	305 ± 93.6 ( 135 - 500)	244 ± 121 ( 90 - 500)	230 ± 81.6 ( 100 - 360)
IBS-SSS	Obese	302 ± 95 ( 200 - 460)	184 ± 89.8 ( 40 - 280)	192 ± 70.9 ( 50 - 250)
IBS-SSS	Overweight	240 ± 70.7 ( 140 - 350)	214 ± 71.2 ( 130 - 330)	208 ± 61.1 ( 120 - 290)
K		4.48 ± 0.35 (3.9 - 5.2)		4.45 ± 0.316 (3.7 - 5)	0.2576	ns	0.0373	*	0.0035	**	0.2955	ns	0.5311	ns	LMM
K	F	4.54 ± 0.366 (4 - 5.2)		4.54 ± 0.27 (4 - 5)
K	M	4.34 ± 0.277 (3.9 - 4.7)		4.21 ± 0.314 (3.7 - 4.6)
K	Normal weight	4.33 ± 0.309 (3.9 - 5.1)		4.41 ± 0.26 (4 - 4.8)
K	Obese	4.61 ± 0.331 (4.1 - 5.1)		4.47 ± 0.388 (3.7 - 5)
K	Overweight	4.6 ± 0.379 (4.2 - 5.2)		4.49 ± 0.363 (3.9 - 5)
Lactate		0.707 ± 0.767 (0 - 3)		0.757 ± 0.873 (0 - 2.5)	0.8864	ns	0.7565	ns	0.3046	ns	0.9558	ns	0.9624	ns	LMM
Lactate	F	0.585 ± 0.619 (0 - 2)		0.65 ± 0.766 (0 - 2)
Lactate	M	1.01 ± 1.04 (0 - 3)		1.02 ± 1.11 (0 - 2.5)
Lactate	Normal weight	0.531 ± 0.596 (0 - 2)		0.646 ± 0.821 (0 - 2)
Lactate	Obese	0.762 ± 0.812 (0.1 - 2)		0.75 ± 0.83 (0.1 - 2)
Lactate	Overweight	0.971 ± 1.01 (0 - 3)		0.971 ± 1.1 (0 - 2.5)
LDL		112 ± 32.2 (50 - 204)		119 ± 30.3 (68 - 195)	0.3117	ns	0.5084	ns	0.6351	ns	0.0374	*	0.1351	ns	GLMM
LDL	F	111 ± 33.1 (50 - 204)		120 ± 29.4 (90 - 195)
LDL	M	115 ± 31.8 (86 - 167)		114 ± 37.2 (68 - 153)
LDL	Normal weight	105 ± 26.8 (50 - 140)		112 ± 24.6 (68 - 147)
LDL	Obese	127 ± 39.5 (83 - 204)		121 ± 42.4 (90 - 195)
LDL	Overweight	109 ± 31.3 (74 - 167)		143 ± 14.1 (133 - 153)
Leu		7165 ± 1634 (4670 - 11090)		6911 ± 1396 (4640 - 9780)	0.3065	ns	0.1413	ns	0.6586	ns	0.7837	ns	0.2492	ns	GLMM
Leu	F	7228 ± 1466 (4670 - 10040)		6888 ± 1386 (4640 - 9780)
Leu	M	7005 ± 2101 (5100 - 11090)		6969 ± 1515 (4730 - 9200)
Leu	Normal weight	6631 ± 1233 (4670 - 8350)		6377 ± 644 (5570 - 7500)
Leu	Obese	8328 ± 1917 (4980 - 11090)		8120 ± 1710 (4640 - 9780)
Leu	Overweight	6827 ± 1459 (5100 - 8650)		6521 ± 1336 (4730 - 8230)
Abdominal distension (Likert scale)		3.14 ± 1.65 (0 - 6)	1.92 ± 1.38 (0 - 5)	1.96 ± 1.56 (0 - 5)	0.0042	**	0.2986	ns	0.2749	ns	0.9028	ns	0.0401	*	LMM
Abdominal distension (Likert scale)	F	3.55 ± 1.61 (0 - 6)	1.89 ± 1.49 (0 - 5)	1.95 ± 1.54 (0 - 5)
Abdominal distension (Likert scale)	M	2.12 ± 1.36 (0 - 4)	2 ± 1.2 (1 - 4)	2 ± 1.69 (0 - 5)
Abdominal distension (Likert scale)	Normal weight	3.31 ± 1.89 (0 - 6)	2.08 ± 1.73 (0 - 5)	2.08 ± 1.8 (0 - 5)
Abdominal distension (Likert scale)	Obese	2.88 ± 1.46 (0 - 4)	1.25 ± 0.707 (0 - 2)	1.38 ± 0.916 (0 - 3)
Abdominal distension (Likert scale)	Overweight	3.14 ± 1.57 (1 - 5)	2.5 ± 1.05 (1 - 4)	2.5 ± 1.64 (1 - 5)
Global overall symptoms (Likert scale)		3.64 ± 1.5 (0 - 6)	2.54 ± 1.61 (0 - 6)	2.41 ± 1.53 (0 - 6)	0.0020	**	0.8594	ns	0.7296	ns	0.0926	ns	0.2517	ns	LMM
Global overall symptoms (Likert scale)	F	3.7 ± 1.63 (0 - 6)	2.33 ± 1.61 (0 - 6)	2.37 ± 1.61 (0 - 6)
Global overall symptoms (Likert scale)	M	3.5 ± 1.2 (1 - 5)	3 ± 1.6 (1 - 5)	2.5 ± 1.41 (1 - 5)
Global overall symptoms (Likert scale)	Normal weight	3.62 ± 1.85 (0 - 6)	2.92 ± 1.83 (0 - 6)	2.38 ± 1.85 (0 - 6)
Global overall symptoms (Likert scale)	Obese	4 ± 1.07 (2 - 6)	2.12 ± 1.13 (1 - 4)	2 ± 0.926 (1 - 3)
Global overall symptoms (Likert scale)	Overweight	3.29 ± 1.25 (1 - 5)	2.33 ± 1.75 (0 - 5)	3 ± 1.41 (1 - 5)
Abdominal pain (Likert scale)		3.5 ± 1.67 (1 - 6)	2.65 ± 1.47 (1 - 5)	2.7 ± 1.71 (0 - 6)	0.3146	ns	0.7785	ns	0.5221	ns	0.6833	ns	0.0360	*	LMM
Abdominal pain (Likert scale)	F	3.95 ± 1.64 (1 - 6)	2.61 ± 1.58 (1 - 5)	2.63 ± 1.83 (0 - 6)
Abdominal pain (Likert scale)	M	2.38 ± 1.19 (1 - 4)	2.75 ± 1.28 (1 - 5)	2.88 ± 1.46 (1 - 5)
Abdominal pain (Likert scale)	Normal weight	3.62 ± 1.98 (1 - 6)	3 ± 1.48 (1 - 5)	2.77 ± 2.01 (0 - 6)
Abdominal pain (Likert scale)	Obese	3.62 ± 1.51 (2 - 6)	2.12 ± 1.55 (1 - 5)	2.38 ± 1.51 (1 - 5)
Abdominal pain (Likert scale)	Overweight	3.14 ± 1.35 (1 - 5)	2.67 ± 1.37 (1 - 5)	3 ± 1.41 (1 - 5)
Linf		3277 ± 8271 (19 - 45010)		1758 ± 1183 (26 - 3930)	0.1781	ns	0.3009	ns	0.0726	ns	0.1940	ns	0.0450	*	LMM
Linf	F	1864 ± 1159 (19 - 4450)		1842 ± 1201 (26 - 3930)
Linf	M	6808 ± 15501 (32 - 45010)		1546 ± 1188 (26 - 3610)
Linf	Normal weight	5099 ± 12059 (19 - 45010)		1527 ± 1358 (26 - 3930)
Linf	Obese	1947 ± 1444 (34 - 4250)		2133 ± 1365 (26 - 3610)
Linf	Overweight	1412 ± 1006 (32 - 2430)		1757 ± 361 (1180 - 2230)
Malate		0.679 ± 0.623 (0.1 - 3)		0.539 ± 0.409 (0.1 - 2)	0.3770	ns	0.9436	ns	0.1903	ns	0.6072	ns	0.7028	ns	LMM
Malate	F	0.605 ± 0.646 (0.1 - 3)		0.47 ± 0.29 (0.1 - 1)
Malate	M	0.863 ± 0.558 (0.1 - 1.5)		0.713 ± 0.608 (0.2 - 2)
Malate	Normal weight	0.646 ± 0.407 (0.1 - 1.5)		0.462 ± 0.253 (0.2 - 1)
Malate	Obese	0.738 ± 0.972 (0.1 - 3)		0.475 ± 0.354 (0.1 - 1)
Malate	Overweight	0.671 ± 0.553 (0.1 - 1.5)		0.757 ± 0.637 (0.2 - 2)
Na		140 ± 1.58 (138 - 144)		141 ± 2.79 (130 - 145)	0.1362	ns	0.3521	ns	0.1679	ns	0.1368	ns	0.2800	ns	GLMM
Na	F	141 ± 1.61 (138 - 144)		141 ± 1.76 (138 - 145)
Na	M	140 ± 1.31 (138 - 142)		139 ± 3.96 (130 - 143)
Na	Normal weight	140 ± 1.33 (139 - 143)		141 ± 1.68 (139 - 144)
Na	Obese	140 ± 1.2 (138 - 141)		141 ± 2.33 (138 - 145)
Na	Overweight	141 ± 2.19 (138 - 144)		139 ± 4.58 (130 - 143)
Neu		3063 ± 2013 (37.1 - 6100)		3054 ± 1877 (50 - 5960)	0.7177	ns	0.1813	ns	0.3729	ns	0.4994	ns	0.8204	ns	LMM
Neu	F	3219 ± 1925 (37.1 - 6100)		3047 ± 1862 (53 - 5960)
Neu	M	2672 ± 2310 (53 - 5560)		3072 ± 2047 (50 - 5610)
Neu	Normal weight	2676 ± 1725 (53 - 4900)		2256 ± 1740 (50 - 4650)
Neu	Obese	3588 ± 2378 (37.1 - 6100)		3547 ± 2316 (53 - 5960)
Neu	Overweight	3182 ± 2233 (55.3 - 5410)		3974 ± 924 (3030 - 5610)
PCR		0.203 ± 0.245 (0.1 - 1.25)		0.275 ± 0.379 (0.1 - 1.87)	0.4208	ns	0.0153	*	0.2361	ns	0.6880	ns	0.3363	ns	LMM
PCR	F	0.22 ± 0.282 (0.1 - 1.25)		0.226 ± 0.242 (0.1 - 1.04)
PCR	M	0.154 ± 0.0716 (0.1 - 0.27)		0.396 ± 0.61 (0.1 - 1.87)
PCR	Normal weight	0.102 ± 0.00832 (0.1 - 0.13)		0.186 ± 0.258 (0.1 - 1.04)
PCR	Obese	0.46 ± 0.391 (0.1 - 1.25)		0.51 ± 0.579 (0.12 - 1.87)
PCR	Overweight	0.131 ± 0.0511 (0.1 - 0.22)		0.17 ± 0.143 (0.1 - 0.49)
PHQ15		14.7 ± 5.38 ( 6 - 30)	11.1 ± 5.41 ( 1 - 27)	10.3 ± 4.26 ( 2 - 20)	0.0000	****	0.8665	ns	0.0292	*	0.5971	ns	0.0046	**	GLMM
PHQ15	F	16.4 ± 5.01 ( 11 - 30)	11.1 ± 6.01 ( 1 - 27)	10 ± 4.26 ( 2 - 20)
PHQ15	M	10.2 ± 3.45 ( 6 - 14)	11.1 ± 4.09 ( 7 - 18)	11 ± 4.47 ( 4 - 18)
PHQ15	Normal weight	16.2 ± 6.34 ( 7 - 30)	12.3 ± 6.61 ( 1 - 27)	10.5 ± 5.13 ( 2 - 20)
PHQ15	Obese	13.6 ± 4.44 ( 6 - 22)	8.75 ± 3.15 ( 4 - 14)	8.38 ± 2.13 ( 6 - 12)
PHQ15	Overweight	13 ± 4.08 ( 7 - 18)	11.8 ± 4.79 ( 5 - 18)	12.5 ± 3.62 ( 7 - 18)
Platelets		261000 ± 61028 (140000 - 450000)		258929 ± 58800 (160000 - 392000)	0.9206	ns	0.6290	ns	0.5054	ns	0.7453	ns	0.1660	ns	GLMM
Platelets	F	268850 ± 66539 (140000 - 450000)		268600 ± 61554 (160000 - 392000)
Platelets	M	241375 ± 41621 (173000 - 287000)		234750 ± 46005 (160000 - 290000)
Platelets	Normal weight	256385 ± 71297 (140000 - 450000)		253615 ± 65965 (160000 - 391000)
Platelets	Obese	283250 ± 58279 (201000 - 366000)		279875 ± 57999 (201000 - 392000)
Platelets	Overweight	244143 ± 39914 (173000 - 284000)		244857 ± 45323 (160000 - 290000)
Propionate		5.82 ± 5.38 (1 - 24)		2.95 ± 1.33 (1 - 6)	0.0170	*	0.2751	ns	0.4969	ns	0.1353	ns	0.5203	ns	LMM
Propionate	F	5.55 ± 4.43 (1 - 18)		2.98 ± 1.31 (1 - 6)
Propionate	M	6.5 ± 7.58 (1 - 24)		2.9 ± 1.45 (1 - 5)
Propionate	Normal weight	7.54 ± 6.21 (1 - 24)		2.96 ± 1.44 (1 - 6)
Propionate	Obese	3.25 ± 2.38 (1 - 7)		3.38 ± 1.09 (2 - 5)
Propionate	Overweight	5.57 ± 5.56 (2 - 18)		2.46 ± 1.36 (1 - 5)
RDW		12.9 ± 0.637 (12 - 14.5)		13.1 ± 0.724 (12.2 - 14.6)	0.7935	ns	0.8312	ns	0.5788	ns	0.0057	**	0.7199	ns	GLMM
RDW	F	12.9 ± 0.653 (12 - 14.5)		13.1 ± 0.769 (12.2 - 14.6)
RDW	M	12.8 ± 0.627 (12 - 13.7)		13.1 ± 0.655 (12.4 - 14.2)
RDW	Normal weight	12.8 ± 0.725 (12 - 14.5)		13 ± 0.71 (12.2 - 14.6)
RDW	Obese	13 ± 0.62 (12.3 - 14.1)		13.2 ± 0.674 (12.2 - 13.9)
RDW	Overweight	12.9 ± 0.549 (12.4 - 13.8)		13.3 ± 0.828 (12.4 - 14.2)
Stool consistency (Bristol)		5.64 ± 0.911 (4 - 7)	4.38 ± 1.27 (2 - 7)	4.19 ± 1.27 (1 - 7)	0.0000	****	0.1621	ns	0.9894	ns	0.2508	ns	0.1276	ns	LMM
Stool consistency (Bristol)	F	5.8 ± 1.01 (4 - 7)	4.39 ± 1.42 (2 - 7)	4.16 ± 1.46 (1 - 7)
Stool consistency (Bristol)	M	5.25 ± 0.463 (5 - 6)	4.38 ± 0.916 (3 - 5)	4.25 ± 0.707 (3 - 5)
Stool consistency (Bristol)	Normal weight	5.31 ± 0.947 (4 - 7)	4.42 ± 1.31 (2 - 6)	4.15 ± 1.34 (1 - 6)
Stool consistency (Bristol)	Obese	6.25 ± 0.886 (5 - 7)	4.62 ± 1.51 (2 - 7)	4.75 ± 1.28 (3 - 7)
Stool consistency (Bristol)	Overweight	5.57 ± 0.535 (5 - 6)	4 ± 0.894 (3 - 5)	3.5 ± 0.837 (2 - 4)
Stool frequency		3.39 ± 1.71 (1 - 8)	2.54 ± 1.03 (1 - 5)	2.41 ± 1.08 (1 - 5)	0.0187	*	0.0285	*	0.3826	ns	0.9807	ns	0.5098	ns	LMM
Stool frequency	F	3.6 ± 1.64 (2 - 8)	2.61 ± 1.09 (1 - 5)	2.42 ± 1.17 (1 - 5)
Stool frequency	M	2.88 ± 1.89 (1 - 7)	2.38 ± 0.916 (1 - 4)	2.38 ± 0.916 (1 - 4)
Stool frequency	Normal weight	3.08 ± 1.71 (2 - 8)	2.08 ± 0.996 (1 - 4)	2 ± 0.913 (1 - 4)
Stool frequency	Obese	4.12 ± 1.64 (2 - 7)	3.25 ± 1.04 (2 - 5)	3.25 ± 1.04 (2 - 5)
Stool frequency	Overweight	3.14 ± 1.77 (1 - 6)	2.5 ± 0.548 (2 - 3)	2.17 ± 0.983 (1 - 4)
Stress PSS		29 ± 9.26 ( 8 - 41)	26.6 ± 9.7 ( 8 - 43)	26.4 ± 9.89 ( 9 - 43)	0.0026	**	0.2530	ns	0.7130	ns	0.6725	ns	0.2130	ns	GLMM
Stress PSS	F	28.4 ± 8.66 ( 8 - 41)	25.1 ± 10.2 ( 8 - 43)	24.2 ± 9.84 ( 9 - 43)
Stress PSS	M	30.6 ± 11.1 ( 10 - 39)	30.1 ± 7.79 ( 16 - 39)	31.6 ± 8.38 ( 15 - 40)
Stress PSS	Normal weight	31.5 ± 8.05 ( 18 - 41)	28.3 ± 10.9 ( 10 - 43)	26.8 ± 11 ( 9 - 43)
Stress PSS	Obese	24.2 ± 10.6 ( 8 - 39)	20 ± 6.97 ( 8 - 31)	21.2 ± 8.46 ( 11 - 32)
Stress PSS	Overweight	29.9 ± 9.01 ( 16 - 39)	32 ± 5.55 ( 21 - 36)	32.3 ± 5.5 ( 25 - 40)
Succinate		2.87 ± 4.66 (0.3 - 18)		3.74 ± 5.34 (0.1 - 19)	0.9931	ns	0.9292	ns	0.7681	ns	0.5803	ns	0.0326	*	LMM
Succinate	F	2.08 ± 3.5 (0.3 - 14)		4.11 ± 5.42 (0.2 - 19)
Succinate	M	4.85 ± 6.64 (0.3 - 18)		2.8 ± 5.36 (0.1 - 16)
Succinate	Normal weight	2.37 ± 4.75 (0.3 - 18)		3.41 ± 5.05 (0.1 - 16)
Succinate	Obese	3.6 ± 5.31 (0.3 - 14)		3.88 ± 5.22 (1 - 16)
Succinate	Overweight	2.97 ± 4.29 (0.3 - 12)		4.19 ± 6.71 (0.3 - 19)
Total cholesterol		195 ± 36.3 (119 - 282)		191 ± 36.5 (94 - 260)	0.1607	ns	0.7646	ns	0.8899	ns	0.5891	ns	0.2623	ns	GLMM
Total cholesterol	F	196 ± 35.5 (119 - 282)		190 ± 36.3 (94 - 260)
Total cholesterol	M	192 ± 40.8 (149 - 257)		195 ± 39.6 (138 - 245)
Total cholesterol	Normal weight	194 ± 34 (119 - 256)		192 ± 41.6 (94 - 260)
Total cholesterol	Obese	205 ± 43.9 (150 - 282)		197 ± 34.1 (165 - 251)
Total cholesterol	Overweight	186 ± 33.4 (154 - 242)		182 ± 31.6 (151 - 230)
TP		94.7 ± 10 (68 - 115)		95.2 ± 9.55 (69 - 110)	0.6445	ns	0.6292	ns	0.5580	ns	0.5653	ns	0.9508	ns	GLMM
TP	F	95.8 ± 10.9 (68 - 115)		96.2 ± 10.5 (69 - 110)
TP	M	92.1 ± 7.49 (80 - 103)		92.9 ± 6.53 (83 - 105)
TP	Normal weight	93.3 ± 12 (68 - 108)		93.1 ± 11 (69 - 110)
TP	Obese	98.6 ± 8.83 (89 - 115)		100 ± 7.29 (88 - 108)
TP	Overweight	92.6 ± 7.18 (80 - 104)		93.7 ± 7.99 (83 - 106)
Triglycerides		147 ± 60.5 (75 - 323)		156 ± 86.8 (56 - 389)	0.4063	ns	0.5767	ns	0.5418	ns	0.3611	ns	0.4503	ns	GLMM
Triglycerides	F	138 ± 49.1 (75 - 229)		144 ± 80.7 (56 - 378)
Triglycerides	M	170 ± 82 (110 - 323)		188 ± 102 (80 - 389)
Triglycerides	Normal weight	126 ± 40 (75 - 190)		124 ± 53.7 (56 - 255)
Triglycerides	Obese	164 ± 64 (98 - 275)		192 ± 101 (89 - 389)
Triglycerides	Overweight	167 ± 81.4 (84 - 323)		176 ± 113 (82 - 378)
TSH		2.02 ± 0.952 (0.87 - 4.98)		1.85 ± 0.97 (0.83 - 4.35)	0.2621	ns	0.3981	ns	0.6278	ns	0.2853	ns	0.0107	*	GLMM
TSH	F	2.03 ± 1.06 (0.87 - 4.98)		2.02 ± 1.06 (0.86 - 4.35)
TSH	M	1.98 ± 0.674 (1.25 - 3.14)		1.42 ± 0.548 (0.83 - 2.44)
TSH	Normal weight	2.35 ± 1.16 (0.99 - 4.98)		2 ± 1.05 (0.86 - 4.35)
TSH	Obese	1.69 ± 0.691 (0.87 - 2.92)		1.88 ± 1.1 (0.83 - 3.72)
TSH	Overweight	1.78 ± 0.614 (0.91 - 2.52)		1.53 ± 0.672 (0.94 - 2.83)
Ur		32.4 ± 11.6 (16 - 70)		33.1 ± 12.3 (15 - 56)	0.5744	ns	0.4292	ns	0.4375	ns	0.9421	ns	0.3158	ns	GLMM
Ur	F	30.6 ± 12.2 (16 - 70)		30.1 ± 12 (15 - 55)
Ur	M	37 ± 9.38 (30 - 58)		40.6 ± 9.97 (28 - 56)
Ur	Normal weight	29.2 ± 8.56 (16 - 44)		29.5 ± 11.7 (15 - 54)
Ur	Obese	30.1 ± 8.1 (24 - 49)		31.2 ± 11.9 (16 - 53)
Ur	Overweight	40.9 ± 16.6 (25 - 70)		42.1 ± 10.4 (28 - 56)
VSG		12.1 ± 13.5 (4 - 76)		9.07 ± 3.94 (5 - 21)	0.5486	ns	0.3782	ns	0.1715	ns	0.6902	ns	0.5642	ns	LMM
	F	14.4 ± 15.4 (4 - 76)		9.9 ± 3.88 (5 - 21)
	M	6.25 ± 2.49 (4 - 12)		6.71 ± 3.3 (5 - 14)
	Normal weight	16.3 ± 18.8 (4 - 76)		10.3 ± 4.37 (5 - 21)
	Obese	9 ± 5.07 (5 - 17)		7.5 ± 2.33 (5 - 11)
	Overweight	7.86 ± 3.67 (4 - 13)		8.5 ± 4.37 (5 - 17)
Zonulin		36.045 ± 5.159 (26.843 - 50.058)		24.873 ± 3.922 (16.171 - 32.651)	0.0000	****	0.0802	ns	0.5259	ns	0.6119	ns	0.5124	ns	LMM
	F	36.401 ± 5.093 (27.709 - 50.058)		24.776 ± 4.206 (16.171 - 32.651)
	M	35.155 ± 5.567 (2.6843 - 43.137)		25.116 ± 3.352 (21.296 - 32.003)
	Normal weight	34.778 ± 4.303 (27.709 - 43.137)		22.707 ± 2.928 (16.171 - 27.022)
	Obese	38.224 ± 5.578 (30.574 - 50.058)		27.489 ± 2.614 (23.442 - 31.754)
	Overweight	35.908 ± .6051 (26.843 - 44.612)		25.907 ± 4.856 (21.296 - 32.651)

## Sheet: Supplementary Table 2
Measure	Fixed effect	group1	group2	p value	adj p value	Significance	Statistical model
Anxiety (HADS)	Time	0d	30d	0.613617	0.613617		LMM
		0d	60d	0.425551	0.425551
		30d	60d	0.949545	0.949545
	BMI	Normal weight	Obese	0.14373	0.14373
		Normal weight	Overweight	0.46352	0.46352
		Obese	Overweight	0.0276068	0.0276068	*
	Sex	F	M	0.657835	0.657835
	Time + BMI	0d Normal weight	30d Normal weight	0.928115	0.928115
		0d Normal weight	60d Normal weight	0.500902	0.500902
		0d Normal weight	0d Obese	0.569142	0.569142
		0d Normal weight	30d Obese	0.2583	0.2583
		0d Normal weight	60d Obese	0.344936	0.344936
		0d Normal weight	0d Overweight	0.999643	0.999643
		0d Normal weight	30d Overweight	0.992831	0.992831
		0d Normal weight	60d Overweight	0.99698	0.99698
		30d Normal weight	60d Normal weight	0.99765	0.99765
		30d Normal weight	0d Obese	0.878253	0.878253
		30d Normal weight	30d Obese	0.535185	0.535185
		30d Normal weight	60d Obese	0.664667	0.664667
		30d Normal weight	0d Overweight	0.978545	0.978545
		30d Normal weight	30d Overweight	0.918564	0.918564
		30d Normal weight	60d Overweight	0.945182	0.945182
		60d Normal weight	0d Obese	0.96441	0.96441
		60d Normal weight	30d Obese	0.736919	0.736919
		60d Normal weight	60d Obese	0.820502	0.820502
		60d Normal weight	0d Overweight	0.919472	0.919472
		60d Normal weight	30d Overweight	0.799295	0.799295
		60d Normal weight	60d Overweight	0.856001	0.856001
		0d Obese	30d Obese	0.936519	0.936519
		0d Obese	60d Obese	0.993156	0.993156
		0d Obese	0d Overweight	0.433337	0.433337
		0d Obese	30d Overweight	0.288165	0.288165
		0d Obese	60d Overweight	0.337997	0.337997
		30d Obese	60d Obese	0.999983	0.999983
		30d Obese	0d Overweight	0.194269	0.194269
		30d Obese	30d Overweight	0.120838	0.120838
		30d Obese	60d Overweight	0.144142	0.144142
		60d Obese	0d Overweight	0.254186	0.254186
		60d Obese	30d Overweight	0.158883	0.158883
		60d Obese	60d Overweight	0.195967	0.195967
		0d Overweight	30d Overweight	0.998696	0.998696
		0d Overweight	60d Overweight	0.999938	0.999938
		30d Overweight	60d Overweight	1	1
	Time + Sex	0d F	30d F	0.0585291	0.0585291
		0d F	60d F	0.107943	0.107943
		0d F	0d M	0.81158	0.81158
		0d F	30d M	0.96567	0.96567
		0d F	60d M	0.894293	0.894293
		30d F	60d F	0.999714	0.999714
		30d F	0d M	0.999692	0.999692
		30d F	30d M	0.999985	0.999985
		30d F	60d M	0.999999	0.999999
		60d F	0d M	0.998784	0.998784
		60d F	30d M	1	1
		60d F	60d M	0.999961	0.999961
		0d M	30d M	0.916818	0.916818
		0d M	60d M	0.99811	0.99811
		30d M	60d M	0.992461	0.992461
Depression (HADS)	Time	0d	30d	0.544084	0.544084		LMM
		0d	60d	0.370723	0.370723
		30d	60d	0.953319	0.953319
	BMI	Normal weight	Obese	0.988157	0.988157
		Normal weight	Overweight	0.602299	0.602299
		Obese	Overweight	0.561554	0.561554
	Sex	F	M	0.946369	0.946369
	Time + BMI	0d Normal weight	30d Normal weight	0.714166	0.714166
		0d Normal weight	60d Normal weight	0.975405	0.975405
		0d Normal weight	0d Obese	1	1
		0d Normal weight	30d Obese	0.997009	0.997009
		0d Normal weight	60d Obese	0.999297	0.999297
		0d Normal weight	0d Overweight	0.999893	0.999893
		0d Normal weight	30d Overweight	0.98974	0.98974
		0d Normal weight	60d Overweight	0.999993	0.999993
		30d Normal weight	60d Normal weight	0.998651	0.998651
		30d Normal weight	0d Obese	0.999692	0.999692
		30d Normal weight	30d Obese	1	1
		30d Normal weight	60d Obese	1	1
		30d Normal weight	0d Overweight	0.96691	0.96691
		30d Normal weight	30d Overweight	0.835359	0.835359
		30d Normal weight	60d Overweight	0.986993	0.986993
		60d Normal weight	0d Obese	0.999998	0.999998
		60d Normal weight	30d Obese	0.999992	0.999992
		60d Normal weight	60d Obese	1	1
		60d Normal weight	0d Overweight	0.993111	0.993111
		60d Normal weight	30d Overweight	0.925879	0.925879
		60d Normal weight	60d Overweight	0.998289	0.998289
		0d Obese	30d Obese	0.896917	0.896917
		0d Obese	60d Obese	0.97502	0.97502
		0d Obese	0d Overweight	0.999631	0.999631
		0d Obese	30d Overweight	0.984671	0.984671
		0d Obese	60d Overweight	0.999951	0.999951
		30d Obese	60d Obese	0.999997	0.999997
		30d Obese	0d Overweight	0.967786	0.967786
		30d Obese	30d Overweight	0.845812	0.845812
		30d Obese	60d Overweight	0.986448	0.986448
		60d Obese	0d Overweight	0.983953	0.983953
		60d Obese	30d Overweight	0.89273	0.89273
		60d Obese	60d Overweight	0.994448	0.994448
		0d Overweight	30d Overweight	0.985351	0.985351
		0d Overweight	60d Overweight	0.999998	0.999998
		30d Overweight	60d Overweight	0.932034	0.932034
	Time + Sex	0d F	30d F	0.995117	0.995117
		0d F	60d F	0.328479	0.328479
		0d F	0d M	1	1
		0d F	30d M	0.997147	0.997147
		0d F	60d M	0.999996	0.999996
		30d F	60d F	0.658396	0.658396
		30d F	0d M	0.999998	0.999998
		30d F	30d M	0.999721	0.999721
		30d F	60d M	1	1
		60d F	0d M	0.990292	0.990292
		60d F	30d M	0.999941	0.999941
		60d F	60d M	0.993882	0.993882
		0d M	30d M	0.952013	0.952013
		0d M	60d M	0.999997	0.999997
		30d M	60d M	0.973571	0.973571
PHQ-15	Time	0d	30d	0.0205249	0.0307874	*	GLMM
		0d	60d	0.00874248	0.0262274	*
		30d	60d	0.619019	0.619019
	BMI	Normal weight	Obese	0.613881	0.726459
		Normal weight	Overweight	0.726459	0.726459
		Obese	Overweight	0.613881	0.726459
	Sex	F	M	0.494362	0.494362
	Time + BMI	0d Normal weight	30d Normal weight	0.973781	0.973781
		0d Normal weight	60d Normal weight	0.176912	0.176912
		0d Normal weight	0d Obese	0.999919	0.999919
		0d Normal weight	30d Obese	0.676349	0.676349
		0d Normal weight	60d Obese	0.587722	0.587722
		0d Normal weight	0d Overweight	1	1
		0d Normal weight	30d Overweight	0.999175	0.999175
		0d Normal weight	60d Overweight	0.999998	0.999998
		30d Normal weight	60d Normal weight	0.894132	0.894132
		30d Normal weight	0d Obese	1	1
		30d Normal weight	30d Obese	0.957105	0.957105
		30d Normal weight	60d Obese	0.935902	0.935902
		30d Normal weight	0d Overweight	0.999585	0.999585
		30d Normal weight	30d Overweight	1	1
		30d Normal weight	60d Overweight	0.999999	0.999999
		60d Normal weight	0d Obese	0.988999	0.988999
		60d Normal weight	30d Obese	0.999992	0.999992
		60d Normal weight	60d Obese	0.999895	0.999895
		60d Normal weight	0d Overweight	0.907945	0.907945
		60d Normal weight	30d Overweight	0.999422	0.999422
		60d Normal weight	60d Overweight	0.988379	0.988379
		0d Obese	30d Obese	0.47669	0.47669
		0d Obese	60d Obese	0.350237	0.350237
		0d Obese	0d Overweight	0.999965	0.999965
		0d Obese	30d Overweight	1	1
		0d Obese	60d Overweight	1	1
		30d Obese	60d Obese	1	1
		30d Obese	0d Overweight	0.803671	0.803671
		30d Obese	30d Overweight	0.993556	0.993556
		30d Obese	60d Overweight	0.947815	0.947815
		60d Obese	0d Overweight	0.737874	0.737874
		60d Obese	30d Overweight	0.985107	0.985107
		60d Obese	60d Overweight	0.922553	0.922553
		0d Overweight	30d Overweight	0.978322	0.978322
		0d Overweight	60d Overweight	0.999871	0.999871
		30d Overweight	60d Overweight	0.999796	0.999796
	Time + Sex	0d F	30d F	5.64945e-05	5.64945e-05	****
		0d F	60d F	2.45283e-05	2.45283e-05	****
		0d F	0d M	0.246454	0.246454
		0d F	30d M	0.420714	0.420714
		0d F	60d M	0.224376	0.224376
		30d F	60d F	1	1
		30d F	0d M	1	1
		30d F	30d M	0.999613	0.999613
		30d F	60d M	1	1
		60d F	0d M	1	1
		60d F	30d M	0.999374	0.999374
		60d F	60d M	1	1
		0d M	30d M	0.997302	0.997302
		0d M	60d M	1	1
		30d M	60d M	0.994644	0.994644
Stress PSS	Time	0d	30d	0.546698	0.779222		GLMM
		0d	60d	0.546698	0.779222
		30d	60d	0.779222	0.779222
	BMI	Normal weight	Obese	0.309242	0.463863
		Normal weight	Overweight	0.962537	0.962537
		Obese	Overweight	0.309242	0.463863
	Sex	F	M	0.324954	0.324954
	Time + BMI	0d Normal weight	30d Normal weight	0.918748	0.918748
		0d Normal weight	60d Normal weight	0.718966	0.718966
		0d Normal weight	0d Obese	0.775679	0.775679
		0d Normal weight	30d Obese	0.461635	0.461635
		0d Normal weight	60d Obese	0.685395	0.685395
		0d Normal weight	0d Overweight	0.999903	0.999903
		0d Normal weight	30d Overweight	0.999979	0.999979
		0d Normal weight	60d Overweight	0.999993	0.999993
		30d Normal weight	60d Normal weight	0.999988	0.999988
		30d Normal weight	0d Obese	0.976456	0.976456
		30d Normal weight	30d Obese	0.809958	0.809958
		30d Normal weight	60d Obese	0.944631	0.944631
		30d Normal weight	0d Overweight	1	1
		30d Normal weight	30d Overweight	1	1
		30d Normal weight	60d Overweight	1	1
		60d Normal weight	0d Obese	0.990952	0.990952
		60d Normal weight	30d Obese	0.889298	0.889298
		60d Normal weight	60d Obese	0.971446	0.971446
		60d Normal weight	0d Overweight	1	1
		60d Normal weight	30d Overweight	1	1
		60d Normal weight	60d Overweight	0.999999	0.999999
		0d Obese	30d Obese	0.979704	0.979704
		0d Obese	60d Obese	0.999992	0.999992
		0d Obese	0d Overweight	0.989771	0.989771
		0d Obese	30d Overweight	0.985137	0.985137
		0d Obese	60d Overweight	0.980214	0.980214
		30d Obese	60d Obese	0.99884	0.99884
		30d Obese	0d Overweight	0.906364	0.906364
		30d Obese	30d Overweight	0.8932	0.8932
		30d Obese	60d Overweight	0.872155	0.872155
		60d Obese	0d Overweight	0.974611	0.974611
		60d Obese	30d Overweight	0.967136	0.967136
		60d Obese	60d Overweight	0.959729	0.959729
		0d Overweight	30d Overweight	1	1
		0d Overweight	60d Overweight	0.999999	0.999999
		30d Overweight	60d Overweight	1	1
	Time + Sex	0d F	30d F	0.339458	0.339458
		0d F	60d F	0.197822	0.197822
		0d F	0d M	0.999125	0.999125
		0d F	30d M	0.99881	0.99881
		0d F	60d M	0.988193	0.988193
		30d F	60d F	0.999756	0.999756
		30d F	0d M	0.910265	0.910265
		30d F	30d M	0.905841	0.905841
		30d F	60d M	0.794003	0.794003
		60d F	0d M	0.87452	0.87452
		60d F	30d M	0.86649	0.86649
		60d F	60d M	0.747065	0.747065
		0d M	30d M	1	1
		0d M	60d M	0.992291	0.992291
		30d M	60d M	0.994662	0.994662
IBS-SSS	Time	0d	30d	1.18094e-06	2.34863e-06	****	GLMM
		0d	60d	1.56575e-06	2.34863e-06	****
		30d	60d	0.829362	0.829362
	BMI	Normal weight	Obese	0.711814	0.790622
		Normal weight	Overweight	0.790622	0.790622
		Obese	Overweight	0.711814	0.790622
	Sex	F	M	0.0245255	0.0245255	*
	Time + BMI	0d Normal weight	30d Normal weight	0.0608088	0.0608088
		0d Normal weight	60d Normal weight	0.0236892	0.0236892	*
		0d Normal weight	0d Obese	1	1
		0d Normal weight	30d Obese	0.102907	0.102907
		0d Normal weight	60d Obese	0.271294	0.271294
		0d Normal weight	0d Overweight	0.999936	0.999936
		0d Normal weight	30d Overweight	0.996565	0.996565
		0d Normal weight	60d Overweight	0.993528	0.993528
		30d Normal weight	60d Normal weight	0.999999	0.999999
		30d Normal weight	0d Obese	0.724498	0.724498
		30d Normal weight	30d Obese	0.90977	0.90977
		30d Normal weight	60d Obese	0.992332	0.992332
		30d Normal weight	0d Overweight	0.990017	0.990017
		30d Normal weight	30d Overweight	0.999773	0.999773
		30d Normal weight	60d Overweight	0.99992	0.99992
		60d Normal weight	0d Obese	0.631373	0.631373
		60d Normal weight	30d Obese	0.954146	0.954146
		60d Normal weight	60d Obese	0.996758	0.996758
		60d Normal weight	0d Overweight	0.977675	0.977675
		60d Normal weight	30d Overweight	0.998979	0.998979
		60d Normal weight	60d Overweight	0.999619	0.999619
		0d Obese	30d Obese	3.28466e-06	3.28466e-06	****
		0d Obese	60d Obese	0.000133353	0.000133353	***
		0d Obese	0d Overweight	0.999416	0.999416
		0d Obese	30d Overweight	0.989988	0.989988
		0d Obese	60d Overweight	0.983704	0.983704
		30d Obese	60d Obese	0.998185	0.998185
		30d Obese	0d Overweight	0.495895	0.495895
		30d Obese	30d Overweight	0.772856	0.772856
		30d Obese	60d Overweight	0.806206	0.806206
		60d Obese	0d Overweight	0.750216	0.750216
		60d Obese	30d Overweight	0.928473	0.928473
		60d Obese	60d Overweight	0.951301	0.951301
		0d Overweight	30d Overweight	0.999467	0.999467
		0d Overweight	60d Overweight	0.997779	0.997779
		30d Overweight	60d Overweight	1	1
	Time + Sex	0d F	30d F	0.0050222	0.0050222	**
		0d F	60d F	0.00535383	0.00535383	**
		0d F	0d M	0.483519	0.483519
		0d F	30d M	0.00234697	0.00234697	**
		0d F	60d M	0.003834	0.003834	**
		30d F	60d F	1	1
		30d F	0d M	0.999639	0.999639
		30d F	30d M	0.226458	0.226458
		30d F	60d M	0.276092	0.276092
		60d F	0d M	0.99955	0.99955
		60d F	30d M	0.208118	0.208118
		60d F	60d M	0.280723	0.280723
		0d M	30d M	0.00907624	0.00907624	**
		0d M	60d M	0.0189988	0.0189988	*
		30d M	60d M	0.999914	0.999914
Global overall symptoms (Likert scale)	Time	0d	30d	0.014342	0.014342	*	LMM
		0d	60d	0.0028019	0.0028019	**
		30d	60d	0.833231	0.833231
	BMI	Normal weight	Obese	0.851933	0.851933
		Normal weight	Overweight	0.951437	0.951437
		Obese	Overweight	0.986054	0.986054
	Sex	F	M	0.729813	0.729813
	Time + BMI	0d Normal weight	30d Normal weight	0.999877	0.999877
		0d Normal weight	60d Normal weight	0.235279	0.235279
		0d Normal weight	0d Obese	0.999752	0.999752
		0d Normal weight	30d Obese	0.767337	0.767337
		0d Normal weight	60d Obese	0.414652	0.414652
		0d Normal weight	0d Overweight	0.999987	0.999987
		0d Normal weight	30d Overweight	0.778242	0.778242
		0d Normal weight	60d Overweight	0.999526	0.999526
		30d Normal weight	60d Normal weight	0.54516	0.54516
		30d Normal weight	0d Obese	0.994001	0.994001
		30d Normal weight	30d Obese	0.906665	0.906665
		30d Normal weight	60d Obese	0.64855	0.64855
		30d Normal weight	0d Overweight	1	1
		30d Normal weight	30d Overweight	0.932048	0.932048
		30d Normal weight	60d Overweight	0.999998	0.999998
		60d Normal weight	0d Obese	0.393624	0.393624
		60d Normal weight	30d Obese	1	1
		60d Normal weight	60d Obese	0.999859	0.999859
		60d Normal weight	0d Overweight	0.942771	0.942771
		60d Normal weight	30d Overweight	1	1
		60d Normal weight	60d Overweight	0.990626	0.990626
		0d Obese	30d Obese	0.145784	0.145784
		0d Obese	60d Obese	0.0268076	0.0268076	*
		0d Obese	0d Overweight	0.995907	0.995907
		0d Obese	30d Overweight	0.556527	0.556527
		0d Obese	60d Overweight	0.982737	0.982737
		30d Obese	60d Obese	0.998506	0.998506
		30d Obese	0d Overweight	0.969895	0.969895
		30d Obese	30d Overweight	1	1
		30d Obese	60d Overweight	0.994976	0.994976
		60d Obese	0d Overweight	0.80297	0.80297
		60d Obese	30d Overweight	0.999995	0.999995
		60d Obese	60d Overweight	0.931053	0.931053
		0d Overweight	30d Overweight	0.771698	0.771698
		0d Overweight	60d Overweight	0.999997	0.999997
		30d Overweight	60d Overweight	0.920768	0.920768
	Time + Sex	0d F	30d F	0.00894139	0.00894139	**
		0d F	60d F	0.0912639	0.0912639
		0d F	0d M	0.999998	0.999998
		0d F	30d M	0.967395	0.967395
		0d F	60d M	0.429749	0.429749
		30d F	60d F	0.942255	0.942255
		30d F	0d M	0.383513	0.383513
		30d F	30d M	0.811778	0.811778
		30d F	60d M	0.99993	0.99993
		60d F	0d M	0.70731	0.70731
		60d F	30d M	0.973731	0.973731
		60d F	60d M	0.999655	0.999655
		0d M	30d M	0.956909	0.956909
		0d M	60d M	0.263329	0.263329
		30d M	60d M	0.761358	0.761358
Abdominal pain (Likert scale)	Time	0d	30d	0.335351	0.335351		LMM
		0d	60d	0.454493	0.454493
		30d	60d	0.972952	0.972952
	BMI	Normal weight	Obese	0.761778	0.761778
		Normal weight	Overweight	0.981058	0.981058
		Obese	Overweight	0.915156	0.915156
	Sex	F	M	0.522501	0.522501
	Time + BMI	0d Normal weight	30d Normal weight	1	1
		0d Normal weight	60d Normal weight	0.999991	0.999991
		0d Normal weight	0d Obese	1	1
		0d Normal weight	30d Obese	0.971764	0.971764
		0d Normal weight	60d Obese	0.99662	0.99662
		0d Normal weight	0d Overweight	0.999999	0.999999
		0d Normal weight	30d Overweight	0.999615	0.999615
		0d Normal weight	60d Overweight	1	1
		30d Normal weight	60d Normal weight	0.999677	0.999677
		30d Normal weight	0d Obese	1	1
		30d Normal weight	30d Obese	0.922641	0.922641
		30d Normal weight	60d Obese	0.988941	0.988941
		30d Normal weight	0d Overweight	1	1
		30d Normal weight	30d Overweight	0.99855	0.99855
		30d Normal weight	60d Overweight	0.999995	0.999995
		60d Normal weight	0d Obese	0.999923	0.999923
		60d Normal weight	30d Obese	0.994997	0.994997
		60d Normal weight	60d Obese	0.999711	0.999711
		60d Normal weight	0d Overweight	0.999873	0.999873
		60d Normal weight	30d Overweight	0.999993	0.999993
		60d Normal weight	60d Overweight	1	1
		0d Obese	30d Obese	0.820933	0.820933
		0d Obese	60d Obese	0.9533	0.9533
		0d Obese	0d Overweight	1	1
		0d Obese	30d Overweight	0.998007	0.998007
		0d Obese	60d Overweight	0.99999	0.99999
		30d Obese	60d Obese	0.999989	0.999989
		30d Obese	0d Overweight	0.948021	0.948021
		30d Obese	30d Overweight	0.999986	0.999986
		30d Obese	60d Overweight	0.99753	0.99753
		60d Obese	0d Overweight	0.988738	0.988738
		60d Obese	30d Overweight	1	1
		60d Obese	60d Overweight	0.9999	0.9999
		0d Overweight	30d Overweight	0.984315	0.984315
		0d Overweight	60d Overweight	0.999834	0.999834
		30d Overweight	60d Overweight	0.999928	0.999928
	Time + Sex	0d F	30d F	0.0239022	0.0239022	*
		0d F	60d F	0.0412693	0.0412693	*
		0d F	0d M	0.245491	0.245491
		0d F	30d M	0.55056	0.55056
		0d F	60d M	0.604133	0.604133
		30d F	60d F	0.999905	0.999905
		30d F	0d M	0.999953	0.999953
		30d F	30d M	0.999234	0.999234
		30d F	60d M	0.997694	0.997694
		60d F	0d M	0.999303	0.999303
		60d F	30d M	0.999925	0.999925
		60d F	60d M	0.999692	0.999692
		0d M	30d M	0.985818	0.985818
		0d M	60d M	0.974207	0.974207
		30d M	60d M	0.999999	0.999999
Abdominal distension (Likert scale)	Time	0d	30d	0.00996145	0.00996145	**	LMM
		0d	60d	0.0116636	0.0116636	*
		30d	60d	0.997335	0.997335
	BMI	Normal weight	Obese	0.558456	0.558456
		Normal weight	Overweight	0.744859	0.744859
		Obese	Overweight	0.283677	0.283677
	Sex	F	M	0.275428	0.275428
	Time + BMI	0d Normal weight	30d Normal weight	0.837895	0.837895
		0d Normal weight	60d Normal weight	0.749492	0.749492
		0d Normal weight	0d Obese	0.999974	0.999974
		0d Normal weight	30d Obese	0.436874	0.436874
		0d Normal weight	60d Obese	0.543132	0.543132
		0d Normal weight	0d Overweight	0.99893	0.99893
		0d Normal weight	30d Overweight	0.999998	0.999998
		0d Normal weight	60d Overweight	0.999998	0.999998
		30d Normal weight	60d Normal weight	1	1
		30d Normal weight	0d Obese	0.999711	0.999711
		30d Normal weight	30d Obese	0.939011	0.939011
		30d Normal weight	60d Obese	0.978791	0.978791
		30d Normal weight	0d Overweight	0.821789	0.821789
		30d Normal weight	30d Overweight	0.99974	0.99974
		30d Normal weight	60d Overweight	0.999673	0.999673
		60d Normal weight	0d Obese	0.999137	0.999137
		60d Normal weight	30d Obese	0.96617	0.96617
		60d Normal weight	60d Obese	0.98356	0.98356
		60d Normal weight	0d Overweight	0.774261	0.774261
		60d Normal weight	30d Overweight	0.999206	0.999206
		60d Normal weight	60d Overweight	0.999256	0.999256
		0d Obese	30d Obese	0.264792	0.264792
		0d Obese	60d Obese	0.387882	0.387882
		0d Obese	0d Overweight	0.986555	0.986555
		0d Obese	30d Overweight	1	1
		0d Obese	60d Overweight	1	1
		30d Obese	60d Obese	1	1
		30d Obese	0d Overweight	0.246407	0.246407
		30d Obese	30d Overweight	0.829323	0.829323
		30d Obese	60d Overweight	0.816386	0.816386
		60d Obese	0d Overweight	0.316558	0.316558
		60d Obese	30d Overweight	0.883049	0.883049
		60d Obese	60d Overweight	0.887361	0.887361
		0d Overweight	30d Overweight	0.918767	0.918767
		0d Overweight	60d Overweight	0.921878	0.921878
		30d Overweight	60d Overweight	1	1
	Time + Sex	0d F	30d F	0.000518372	0.000518372	***
		0d F	60d F	0.000646153	0.000646153	***
		0d F	0d M	0.189429	0.189429
		0d F	30d M	0.110785	0.110785
		0d F	60d M	0.112068	0.112068
		30d F	60d F	0.999998	0.999998
		30d F	0d M	1	1
		30d F	30d M	0.999907	0.999907
		30d F	60d M	0.999909	0.999909
		60d F	0d M	1	1
		60d F	30d M	0.999716	0.999716
		60d F	60d M	0.999764	0.999764
		0d M	30d M	0.999442	0.999442
		0d M	60d M	0.9995	0.9995
		30d M	60d M	1	1
Stool consistency (Bristol)	Time	0d	30d	0.000150977	0.000150977	***	LMM
		0d	60d	2.20243e-05	2.20243e-05	****
		30d	60d	0.837739	0.837739
	BMI	Normal weight	Obese	0.293052	0.293052
		Normal weight	Overweight	0.821458	0.821458
		Obese	Overweight	0.183135	0.183135
	Sex	F	M	0.989388	0.989388
	Time + BMI	0d Normal weight	30d Normal weight	0.847135	0.847135
		0d Normal weight	60d Normal weight	0.676443	0.676443
		0d Normal weight	0d Obese	0.576917	0.576917
		0d Normal weight	30d Obese	0.998468	0.998468
		0d Normal weight	60d Obese	0.99999	0.99999
		0d Normal weight	0d Overweight	0.98794	0.98794
		0d Normal weight	30d Overweight	0.652829	0.652829
		0d Normal weight	60d Overweight	0.153327	0.153327
		30d Normal weight	60d Normal weight	0.999999	0.999999
		30d Normal weight	0d Obese	0.0891965	0.0891965
		30d Normal weight	30d Obese	0.999927	0.999927
		30d Normal weight	60d Obese	0.996786	0.996786
		30d Normal weight	0d Overweight	0.511907	0.511907
		30d Normal weight	30d Overweight	0.997608	0.997608
		30d Normal weight	60d Overweight	0.762717	0.762717
		60d Normal weight	0d Obese	0.0492001	0.0492001	*
		60d Normal weight	30d Obese	0.999076	0.999076
		60d Normal weight	60d Obese	0.976529	0.976529
		60d Normal weight	0d Overweight	0.374179	0.374179
		60d Normal weight	30d Overweight	0.999596	0.999596
		60d Normal weight	60d Overweight	0.874732	0.874732
		0d Obese	30d Obese	0.113214	0.113214
		0d Obese	60d Obese	0.251629	0.251629
		0d Obese	0d Overweight	0.997852	0.997852
		0d Obese	30d Overweight	0.0384916	0.0384916	*
		0d Obese	60d Overweight	0.00308375	0.00308375	**
		30d Obese	60d Obese	0.99998	0.99998
		30d Obese	0d Overweight	0.830568	0.830568
		30d Obese	30d Overweight	0.971769	0.971769
		30d Obese	60d Overweight	0.569569	0.569569
		60d Obese	0d Overweight	0.945664	0.945664
		60d Obese	30d Overweight	0.886327	0.886327
		60d Obese	60d Overweight	0.403828	0.403828
		0d Overweight	30d Overweight	0.0601633	0.0601633
		0d Overweight	60d Overweight	0.00325549	0.00325549	**
		30d Overweight	60d Overweight	0.982578	0.982578
	Time + Sex	0d F	30d F	9.78317e-05	9.78317e-05	****
		0d F	60d F	4.57472e-06	4.57472e-06	****
		0d F	0d M	0.758027	0.758027
		0d F	30d M	0.0592283	0.0592283
		0d F	60d M	0.0515722	0.0515722
		30d F	60d F	0.9594	0.9594
		30d F	0d M	0.399087	0.399087
		30d F	30d M	0.998181	0.998181
		30d F	60d M	0.998903	0.998903
		60d F	0d M	0.147497	0.147497
		60d F	30d M	0.920649	0.920649
		60d F	60d M	0.94399	0.94399
		0d M	30d M	0.576867	0.576867
		0d M	60d M	0.537983	0.537983
		30d M	60d M	1	1
Stool frequency	Time	0d	30d	0.0519252	0.0519252		LMM
		0d	60d	0.0278077	0.0278077	*
		30d	60d	0.965232	0.965232
	BMI	Normal weight	Obese	0.023138	0.023138	*
		Normal weight	Overweight	0.724524	0.724524
		Obese	Overweight	0.265969	0.265969
	Sex	F	M	0.383294	0.383294
	Time + BMI	0d Normal weight	30d Normal weight	0.692925	0.692925
		0d Normal weight	60d Normal weight	0.759118	0.759118
		0d Normal weight	0d Obese	0.571538	0.571538
		0d Normal weight	30d Obese	0.999469	0.999469
		0d Normal weight	60d Obese	0.997895	0.997895
		0d Normal weight	0d Overweight	0.999342	0.999342
		0d Normal weight	30d Overweight	0.999974	0.999974
		0d Normal weight	60d Overweight	0.985354	0.985354
		30d Normal weight	60d Normal weight	1	1
		30d Normal weight	0d Obese	0.0458973	0.0458973	*
		30d Normal weight	30d Obese	0.461773	0.461773
		30d Normal weight	60d Obese	0.454827	0.454827
		30d Normal weight	0d Overweight	0.560599	0.560599
		30d Normal weight	30d Overweight	0.994796	0.994796
		30d Normal weight	60d Overweight	0.999998	0.999998
		60d Normal weight	0d Obese	0.0562846	0.0562846
		60d Normal weight	30d Obese	0.598774	0.598774
		60d Normal weight	60d Obese	0.428922	0.428922
		60d Normal weight	0d Overweight	0.617734	0.617734
		60d Normal weight	30d Overweight	0.996967	0.996967
		60d Normal weight	60d Overweight	1	1
		0d Obese	30d Obese	0.907595	0.907595
		0d Obese	60d Obese	0.948712	0.948712
		0d Obese	0d Overweight	0.97774	0.97774
		0d Obese	30d Overweight	0.563445	0.563445
		0d Obese	60d Overweight	0.241508	0.241508
		30d Obese	60d Obese	1	1
		30d Obese	0d Overweight	1	1
		30d Obese	30d Overweight	0.992711	0.992711
		30d Obese	60d Overweight	0.873057	0.873057
		60d Obese	0d Overweight	1	1
		60d Obese	30d Overweight	0.98252	0.98252
		60d Obese	60d Overweight	0.836776	0.836776
		0d Overweight	30d Overweight	0.967576	0.967576
		0d Overweight	60d Overweight	0.704814	0.704814
		30d Overweight	60d Overweight	0.999381	0.999381
	Time + Sex	0d F	30d F	0.114528	0.114528
		0d F	60d F	0.0243586	0.0243586	*
		0d F	0d M	0.717568	0.717568
		0d F	30d M	0.183621	0.183621
		0d F	60d M	0.237699	0.237699
		30d F	60d F	0.990313	0.990313
		30d F	0d M	0.999316	0.999316
		30d F	30d M	0.99412	0.99412
		30d F	60d M	0.998082	0.998082
		60d F	0d M	0.972642	0.972642
		60d F	30d M	0.999989	0.999989
		60d F	60d M	1	1
		0d M	30d M	0.927099	0.927099
		0d M	60d M	0.961815	0.961815
		30d M	60d M	0.999992	0.999992
Hb	Time	0d	60d	0.10224	0.10224		LMM
	BMI	Normal weight	Obese	0.0780195	0.0780195
		Normal weight	Overweight	0.88669	0.88669
		Obese	Overweight	0.32013	0.32013
	Sex	F	M	0.000388638	0.000388638	***
	Time + BMI	0d Normal weight	60d Normal weight	0.99996	0.99996
		0d Normal weight	0d Obese	0.244035	0.244035
		0d Normal weight	60d Obese	0.401712	0.401712
		0d Normal weight	0d Overweight	0.935012	0.935012
		0d Normal weight	60d Overweight	0.999995	0.999995
		60d Normal weight	0d Obese	0.223739	0.223739
		60d Normal weight	60d Obese	0.336503	0.336503
		60d Normal weight	0d Overweight	0.909374	0.909374
		60d Normal weight	60d Overweight	1	1
		0d Obese	60d Obese	0.994197	0.994197
		0d Obese	0d Overweight	0.908131	0.908131
		0d Obese	60d Overweight	0.357446	0.357446
		60d Obese	0d Overweight	0.968835	0.968835
		60d Obese	60d Overweight	0.498753	0.498753
		0d Overweight	60d Overweight	0.294729	0.294729
	Time + Sex	0d F	60d F	0.176872	0.176872
		0d F	0d M	0.00504919	0.00504919	**
		0d F	60d M	0.0101512	0.0101512	*
		60d F	0d M	0.000654793	0.000654793	***
		60d F	60d M	0.0014938	0.0014938	**
		0d M	60d M	0.945277	0.945277
RDW	Time	0d	60d	0.0106673	0.0106673	*	GLMM
RDW	BMI	Normal weight	Obese	0.655395	0.655395
RDW		Normal weight	Overweight	0.655395	0.655395
RDW		Obese	Overweight	0.655395	0.655395
RDW	Sex	F	M	0.537489	0.537489
RDW	Time + BMI	0d Normal weight	60d Normal weight	1	1
RDW		0d Normal weight	0d Obese	0.995936	0.995936
RDW		0d Normal weight	60d Obese	0.992042	0.992042
RDW		0d Normal weight	0d Overweight	0.996447	0.996447
RDW		0d Normal weight	60d Overweight	0.725392	0.725392
RDW		60d Normal weight	0d Obese	0.995928	0.995928
RDW		60d Normal weight	60d Obese	0.991821	0.991821
RDW		60d Normal weight	0d Overweight	0.996357	0.996357
RDW		60d Normal weight	60d Overweight	0.729186	0.729186
RDW		0d Obese	60d Obese	0.999564	0.999564
RDW		0d Obese	0d Overweight	1	1
RDW		0d Obese	60d Overweight	0.945575	0.945575
RDW		60d Obese	0d Overweight	1	1
RDW		60d Obese	60d Overweight	0.962379	0.962379
RDW		0d Overweight	60d Overweight	0.000299694	0.000299694	***
RDW	Time + Sex	0d F	60d F	0.0607729	0.0607729
RDW		0d F	0d M	0.945181	0.945181
RDW		0d F	60d M	0.995182	0.995182
RDW		60d F	0d M	0.759495	0.759495
RDW		60d F	60d M	0.911493	0.911493
RDW		0d M	60d M	0.603357	0.603357
Leu	Time	0d	60d	0.486252	0.486252		GLMM
Leu	BMI	Normal weight	Obese	0.137929	0.274975
Leu		Normal weight	Overweight	0.897972	0.897972
Leu		Obese	Overweight	0.183317	0.274975
Leu	Sex	F	M	0.891756	0.891756
Leu	Time + BMI	0d Normal weight	60d Normal weight	0.999998	0.999998
Leu		0d Normal weight	0d Obese	0.385753	0.385753
Leu		0d Normal weight	60d Obese	0.433683	0.433683
Leu		0d Normal weight	0d Overweight	0.999674	0.999674
Leu		0d Normal weight	60d Overweight	0.999999	0.999999
Leu		60d Normal weight	0d Obese	0.375889	0.375889
Leu		60d Normal weight	60d Obese	0.393477	0.393477
Leu		60d Normal weight	0d Overweight	0.999431	0.999431
Leu		60d Normal weight	60d Overweight	1	1
Leu		0d Obese	60d Obese	0.999997	0.999997
Leu		0d Obese	0d Overweight	0.769838	0.769838
Leu		0d Obese	60d Overweight	0.533949	0.533949
Leu		60d Obese	0d Overweight	0.793559	0.793559
Leu		60d Obese	60d Overweight	0.566021	0.566021
Leu		0d Overweight	60d Overweight	0.930044	0.930044
Leu	Time + Sex	0d F	60d F	0.34188	0.34188
Leu		0d F	0d M	0.971182	0.971182
Leu		0d F	60d M	0.989844	0.989844
Leu		60d F	0d M	0.999967	0.999967
Leu		60d F	60d M	0.997938	0.997938
Leu		0d M	60d M	0.989525	0.989525
Neu	Time	0d	60d	0.717691	0.717691		LMM
Neu	BMI	Normal weight	Obese	0.295056	0.295056
Neu		Normal weight	Overweight	0.248646	0.248646
Neu		Obese	Overweight	0.964337	0.964337
Neu	Sex	F	M	0.372923	0.372923
Neu	Time + BMI	0d Normal weight	60d Normal weight	0.990621	0.990621
Neu		0d Normal weight	0d Obese	0.864985	0.864985
Neu		0d Normal weight	60d Obese	0.879502	0.879502
Neu		0d Normal weight	0d Overweight	0.954475	0.954475
Neu		0d Normal weight	60d Overweight	0.560474	0.560474
Neu		60d Normal weight	0d Obese	0.680184	0.680184
Neu		60d Normal weight	60d Obese	0.637927	0.637927
Neu		60d Normal weight	0d Overweight	0.819985	0.819985
Neu		60d Normal weight	60d Overweight	0.353808	0.353808
Neu		0d Obese	60d Obese	1	1
Neu		0d Obese	0d Overweight	0.99999	0.99999
Neu		0d Obese	60d Overweight	0.989875	0.989875
Neu		60d Obese	0d Overweight	0.999987	0.999987
Neu		60d Obese	60d Overweight	0.990736	0.990736
Neu		0d Overweight	60d Overweight	0.878274	0.878274
Neu	Time + Sex	0d F	60d F	0.999588	0.999588
Neu		0d F	0d M	0.801959	0.801959
Neu		0d F	60d M	0.918947	0.918947
Neu		60d F	0d M	0.764676	0.764676
Neu		60d F	60d M	0.902855	0.902855
Neu		0d M	60d M	0.984116	0.984116
Linf	Time	0d	60d	0.18436	0.18436		LMM
Linf	BMI	Normal weight	Obese	0.659622	0.659622
Linf		Normal weight	Overweight	0.293033	0.293033
Linf		Obese	Overweight	0.762255	0.762255
Linf	Sex	F	M	0.0787734	0.0787734
Linf	Time + BMI	0d Normal weight	60d Normal weight	0.194472	0.194472
Linf		0d Normal weight	0d Obese	0.671427	0.671427
Linf		0d Normal weight	60d Obese	0.367757	0.367757
Linf		0d Normal weight	0d Overweight	0.210555	0.210555
Linf		0d Normal weight	60d Overweight	0.333573	0.333573
Linf		60d Normal weight	0d Obese	0.959011	0.959011
Linf		60d Normal weight	60d Obese	0.999856	0.999856
Linf		60d Normal weight	0d Overweight	0.999979	0.999979
Linf		60d Normal weight	60d Overweight	0.999992	0.999992
Linf		0d Obese	60d Obese	0.992489	0.992489
Linf		0d Obese	0d Overweight	0.939919	0.939919
Linf		0d Obese	60d Overweight	0.987401	0.987401
Linf		60d Obese	0d Overweight	0.999006	0.999006
Linf		60d Obese	60d Overweight	0.999999	0.999999
Linf		0d Overweight	60d Overweight	0.999696	0.999696
Linf	Time + Sex	0d F	60d F	0.888171	0.888171
Linf		0d F	0d M	0.0400273	0.0400273	*
Linf		0d F	60d M	0.97686	0.97686
Linf		60d F	0d M	0.118448	0.118448
Linf		60d F	60d M	0.998599	0.998599
Linf		0d M	60d M	0.188391	0.188391
Platelets	Time	0d	60d	0.321231	0.321231		GLMM
Plaquetas	BMI	Normal weight	Obese	0.79055	0.874485
Plaquetas		Normal weight	Overweight	0.874485	0.874485
Plaquetas		Obese	Overweight	0.79055	0.874485
Plaquetas	Sex	F	M	0.404488	0.404488
Plaquetas	Time + BMI	0d Normal weight	60d Normal weight	0.892889	0.892889
Plaquetas		0d Normal weight	0d Obese	0.94209	0.94209
Plaquetas		0d Normal weight	60d Obese	0.975136	0.975136
Plaquetas		0d Normal weight	0d Overweight	1	1
Plaquetas		0d Normal weight	60d Overweight	0.999999	0.999999
Plaquetas		60d Normal weight	0d Obese	0.884746	0.884746
Plaquetas		60d Normal weight	60d Obese	0.938493	0.938493
Plaquetas		60d Normal weight	0d Overweight	0.999914	0.999914
Plaquetas		60d Normal weight	60d Overweight	0.999887	0.999887
Plaquetas		0d Obese	60d Obese	0.958202	0.958202
Plaquetas		0d Obese	0d Overweight	0.981665	0.981665
Plaquetas		0d Obese	60d Overweight	0.983026	0.983026
Plaquetas		60d Obese	0d Overweight	0.993178	0.993178
Plaquetas		60d Obese	60d Overweight	0.993848	0.993848
Plaquetas		0d Overweight	60d Overweight	1	1
Plaquetas	Time + Sex	0d F	60d F	0.974731	0.974731
Plaquetas		0d F	0d M	0.909859	0.909859
Plaquetas		0d F	60d M	0.784868	0.784868
Plaquetas		60d F	0d M	0.889114	0.889114
Plaquetas		60d F	60d M	0.755304	0.755304
Plaquetas		0d M	60d M	0.473284	0.473284
Glu	Time	0d	60d	0.516102	0.516102		LMM
Glu	BMI	Normal weight	Obese	0.0160249	0.0160249	*
Glu		Normal weight	Overweight	0.298223	0.298223
Glu		Obese	Overweight	0.524558	0.524558
Glu	Sex	F	M	0.51658	0.51658
Glu	Time + BMI	0d Normal weight	60d Normal weight	0.985604	0.985604
Glu		0d Normal weight	0d Obese	0.122719	0.122719
Glu		0d Normal weight	60d Obese	0.556052	0.556052
Glu		0d Normal weight	0d Overweight	0.950483	0.950483
Glu		0d Normal weight	60d Overweight	0.864283	0.864283
Glu		60d Normal weight	0d Obese	0.0524668	0.0524668
Glu		60d Normal weight	60d Obese	0.214123	0.214123
Glu		60d Normal weight	0d Overweight	0.742758	0.742758
Glu		60d Normal weight	60d Overweight	0.604303	0.604303
Glu		0d Obese	60d Obese	0.954526	0.954526
Glu		0d Obese	0d Overweight	0.756376	0.756376
Glu		0d Obese	60d Overweight	0.866467	0.866467
Glu		60d Obese	0d Overweight	0.984445	0.984445
Glu		60d Obese	60d Overweight	0.997917	0.997917
Glu		0d Overweight	60d Overweight	0.999743	0.999743
Glu	Time + Sex	0d F	60d F	0.891527	0.891527
Glu		0d F	0d M	0.92352	0.92352
Glu		0d F	60d M	0.79744	0.79744
Glu		60d F	0d M	0.997948	0.997948
Glu		60d F	60d M	0.97043	0.97043
Glu		0d M	60d M	0.991495	0.991495
Ur	Time	0d	60d	0.511444	0.511444		GLMM
Glu	BMI	Normal weight	Obese	0.809909	0.809909
Glu		Normal weight	Overweight	0.37066	0.55599
Glu		Obese	Overweight	0.37066	0.55599
Glu	Sex	F	M	0.257172	0.257172
Glu	Time + BMI	0d Normal weight	60d Normal weight	0.999956	0.999956
Glu		0d Normal weight	0d Obese	0.999962	0.999962
Glu		0d Normal weight	60d Obese	0.999367	0.999367
Glu		0d Normal weight	0d Overweight	0.804804	0.804804
Glu		0d Normal weight	60d Overweight	0.628488	0.628488
Glu		60d Normal weight	0d Obese	0.999998	0.999998
Glu		60d Normal weight	60d Obese	0.999829	0.999829
Glu		60d Normal weight	0d Overweight	0.841248	0.841248
Glu		60d Normal weight	60d Overweight	0.681491	0.681491
Glu		0d Obese	60d Obese	0.99963	0.99963
Glu		0d Obese	0d Overweight	0.906937	0.906937
Glu		0d Obese	60d Overweight	0.7817	0.7817
Glu		60d Obese	0d Overweight	0.945931	0.945931
Glu		60d Obese	60d Overweight	0.850874	0.850874
Glu		0d Overweight	60d Overweight	0.989043	0.989043
Glu	Time + Sex	0d F	60d F	0.984765	0.984765
Glu		0d F	0d M	0.865142	0.865142
Glu		0d F	60d M	0.579981	0.579981
Glu		60d F	0d M	0.805761	0.805761
Glu		60d F	60d M	0.509804	0.509804
Glu		0d M	60d M	0.744009	0.744009
Cr	Time	0d	60d	0.399334	0.399334		LMM
Cr	BMI	Normal weight	Obese	0.949742	0.949742
Cr		Normal weight	Overweight	0.944514	0.944514
Cr		Obese	Overweight	0.844328	0.844328
Cr	Sex	F	M	0.562438	0.562438
Cr	Time + BMI	0d Normal weight	60d Normal weight	0.987798	0.987798
Cr		0d Normal weight	0d Obese	0.997803	0.997803
Cr		0d Normal weight	60d Obese	0.991633	0.991633
Cr		0d Normal weight	0d Overweight	0.996361	0.996361
Cr		0d Normal weight	60d Overweight	0.995138	0.995138
Cr		60d Normal weight	0d Obese	0.921355	0.921355
Cr		60d Normal weight	60d Obese	1	1
Cr		60d Normal weight	0d Overweight	1	1
Cr		60d Normal weight	60d Overweight	1	1
Cr		0d Obese	60d Obese	0.936995	0.936995
Cr		0d Obese	0d Overweight	0.960799	0.960799
Cr		0d Obese	60d Overweight	0.957126	0.957126
Cr		60d Obese	0d Overweight	1	1
Cr		60d Obese	60d Overweight	1	1
Cr		0d Overweight	60d Overweight	1	1
Cr	Time + Sex	0d F	60d F	0.538057	0.538057
Cr		0d F	0d M	0.816007	0.816007
Cr		0d F	60d M	0.750915	0.750915
Cr		60d F	0d M	0.998282	0.998282
Cr		60d F	60d M	0.999982	0.999982
Cr		0d M	60d M	0.999539	0.999539
Na	Time	0d	60d	0.915896	0.915896		GLMM
Na	BMI	Normal weight	Obese	0.860992	0.860992
Na		Normal weight	Overweight	0.860992	0.860992
Na		Obese	Overweight	0.860992	0.860992
Na	Sex	F	M	0.0337393	0.0337393	*
Na	Time + BMI	0d Normal weight	60d Normal weight	0.992791	0.992791
Na		0d Normal weight	0d Obese	0.981857	0.981857
Na		0d Normal weight	60d Obese	0.999999	0.999999
Na		0d Normal weight	0d Overweight	0.943993	0.943993
Na		0d Normal weight	60d Overweight	0.999815	0.999815
Na		60d Normal weight	0d Obese	0.905071	0.905071
Na		60d Normal weight	60d Obese	0.999799	0.999799
Na		60d Normal weight	0d Overweight	0.99232	0.99232
Na		60d Normal weight	60d Overweight	0.991023	0.991023
Na		0d Obese	60d Obese	0.899675	0.899675
Na		0d Obese	0d Overweight	0.699373	0.699373
Na		0d Obese	60d Overweight	0.999393	0.999393
Na		60d Obese	0d Overweight	0.971934	0.971934
Na		60d Obese	60d Overweight	0.999437	0.999437
Na		0d Overweight	60d Overweight	0.540289	0.540289
Na	Time + Sex	0d F	60d F	0.801875	0.801875
Na		0d F	0d M	0.512606	0.512606
Na		0d F	60d M	0.206102	0.206102
Na		60d F	0d M	0.245458	0.245458
Na		60d F	60d M	0.0804175	0.0804175
Na		0d M	60d M	0.883107	0.883107
K	Time	0d	60d	0.257631	0.257631		LMM
K	BMI	Normal weight	Obese	0.174245	0.174245
K		Normal weight	Overweight	0.0421162	0.0421162	*
K		Obese	Overweight	0.665726	0.665726
K	Sex	F	M	0.0035157	0.0035157	**
K	Time + BMI	0d Normal weight	60d Normal weight	0.99591	0.99591
K		0d Normal weight	0d Obese	0.190891	0.190891
K		0d Normal weight	60d Obese	0.871641	0.871641
K		0d Normal weight	0d Overweight	0.0899587	0.0899587
K		0d Normal weight	60d Overweight	0.346175	0.346175
K		60d Normal weight	0d Obese	0.399293	0.399293
K		60d Normal weight	60d Obese	0.964169	0.964169
K		60d Normal weight	0d Overweight	0.166587	0.166587
K		60d Normal weight	60d Overweight	0.54829	0.54829
K		0d Obese	60d Obese	0.709276	0.709276
K		0d Obese	0d Overweight	0.991643	0.991643
K		0d Obese	60d Overweight	0.999998	0.999998
K		60d Obese	0d Overweight	0.599775	0.599775
K		60d Obese	60d Overweight	0.942584	0.942584
K		0d Overweight	60d Overweight	0.928534	0.928534
K	Time + Sex	0d F	60d F	0.975531	0.975531
K		0d F	0d M	0.0837877	0.0837877
K		0d F	60d M	0.00857933	0.00857933	**
K		60d F	0d M	0.125917	0.125917
K		60d F	60d M	0.017816	0.017816	*
K		0d M	60d M	0.709509	0.709509
Cl	Time	0d	60d	0.073399	0.073399		LMM
Cl	BMI	Normal weight	Obese	0.64992	0.64992
Cl		Normal weight	Overweight	0.314466	0.314466
Cl		Obese	Overweight	0.101239	0.101239
Cl	Sex	F	M	0.00168054	0.00168054	**
Cl	Time + BMI	0d Normal weight	60d Normal weight	0.47453	0.47453
Cl		0d Normal weight	0d Obese	0.999173	0.999173
Cl		0d Normal weight	60d Obese	0.998659	0.998659
Cl		0d Normal weight	0d Overweight	0.655471	0.655471
Cl		0d Normal weight	60d Overweight	0.230145	0.230145
Cl		60d Normal weight	0d Obese	0.499775	0.499775
Cl		60d Normal weight	60d Obese	0.884072	0.884072
Cl		60d Normal weight	0d Overweight	0.999976	0.999976
Cl		60d Normal weight	60d Overweight	0.946931	0.946931
Cl		0d Obese	60d Obese	0.963966	0.963966
Cl		0d Obese	0d Overweight	0.522173	0.522173
Cl		0d Obese	60d Overweight	0.171023	0.171023
Cl		60d Obese	0d Overweight	0.885271	0.885271
Cl		60d Obese	60d Overweight	0.507965	0.507965
Cl		0d Overweight	60d Overweight	0.962099	0.962099
Cl	Time + Sex	0d F	60d F	0.182289	0.182289
Cl		0d F	0d M	0.065448	0.065448
Cl		0d F	60d M	0.25453	0.25453
Cl		60d F	0d M	0.00147252	0.00147252	**
Cl		60d F	60d M	0.0142683	0.0142683	*
Cl		0d M	60d M	0.869382	0.869382
BT	Time	0d	60d	0.444103	0.444103		LMM
BT	BMI	Normal weight	Obese	0.551588	0.551588
BT		Normal weight	Overweight	0.995621	0.995621
BT		Obese	Overweight	0.603414	0.603414
BT	Sex	F	M	0.597416	0.597416
BT	Time + BMI	0d Normal weight	60d Normal weight	0.999539	0.999539
BT		0d Normal weight	0d Obese	0.490656	0.490656
BT		0d Normal weight	60d Obese	1	1
BT		0d Normal weight	0d Overweight	0.999998	0.999998
BT		0d Normal weight	60d Overweight	1	1
BT		60d Normal weight	0d Obese	0.743198	0.743198
BT		60d Normal weight	60d Obese	0.999917	0.999917
BT		60d Normal weight	0d Overweight	0.999979	0.999979
BT		60d Normal weight	60d Overweight	0.999901	0.999901
BT		0d Obese	60d Obese	0.649577	0.649577
BT		0d Obese	0d Overweight	0.728957	0.728957
BT		0d Obese	60d Overweight	0.680867	0.680867
BT		60d Obese	0d Overweight	1	1
BT		60d Obese	60d Overweight	1	1
BT		0d Overweight	60d Overweight	1	1
BT	Time + Sex	0d F	60d F	0.522526	0.522526
BT		0d F	0d M	0.797031	0.797031
BT		0d F	60d M	0.798031	0.798031
BT		60d F	0d M	0.999628	0.999628
BT		60d F	60d M	0.999268	0.999268
BT		0d M	60d M	0.999993	0.999993
BD	Time	0d	60d	0.739391	0.739391		LMM
BD	BMI	Normal weight	Obese	0.583718	0.583718
BD		Normal weight	Overweight	0.915551	0.915551
BD		Obese	Overweight	0.888903	0.888903
BD	Sex	F	M	0.998757	0.998757
BD	Time + BMI	0d Normal weight	60d Normal weight	0.999998	0.999998
BD		0d Normal weight	0d Obese	0.953207	0.953207
BD		0d Normal weight	60d Obese	0.969961	0.969961
BD		0d Normal weight	0d Overweight	0.997043	0.997043
BD		0d Normal weight	60d Overweight	0.999979	0.999979
BD		60d Normal weight	0d Obese	0.944477	0.944477
BD		60d Normal weight	60d Obese	0.948428	0.948428
BD		60d Normal weight	0d Overweight	0.99422	0.99422
BD		60d Normal weight	60d Overweight	0.999898	0.999898
BD		0d Obese	60d Obese	1	1
BD		0d Obese	0d Overweight	0.999721	0.999721
BD		0d Obese	60d Overweight	0.992371	0.992371
BD		60d Obese	0d Overweight	0.999876	0.999876
BD		60d Obese	60d Overweight	0.994948	0.994948
BD		0d Overweight	60d Overweight	0.998381	0.998381
BD	Time + Sex	0d F	60d F	0.999742	0.999742
BD		0d F	0d M	0.99957	0.99957
BD		0d F	60d M	0.998571	0.998571
BD		60d F	0d M	0.998644	0.998644
BD		60d F	60d M	0.999535	0.999535
BD		0d M	60d M	0.987025	0.987025
GOT	Time	0d	60d	0.335991	0.335991		GLMM
GOT	BMI	Normal weight	Obese	0.347699	0.521548
GOT		Normal weight	Overweight	0.785974	0.785974
GOT		Obese	Overweight	0.347699	0.521548
GOT	Sex	F	M	0.349685	0.349685
GOT	Time + BMI	0d Normal weight	60d Normal weight	0.961617	0.961617
GOT		0d Normal weight	0d Obese	0.942533	0.942533
GOT		0d Normal weight	60d Obese	0.84235	0.84235
GOT		0d Normal weight	0d Overweight	0.999998	0.999998
GOT		0d Normal weight	60d Overweight	0.988907	0.988907
GOT		60d Normal weight	0d Obese	0.864902	0.864902
GOT		60d Normal weight	60d Obese	0.710308	0.710308
GOT		60d Normal weight	0d Overweight	0.999999	0.999999
GOT		60d Normal weight	60d Overweight	0.998315	0.998315
GOT		0d Obese	60d Obese	0.955743	0.955743
GOT		0d Obese	0d Overweight	0.954429	0.954429
GOT		0d Obese	60d Overweight	0.755403	0.755403
GOT		60d Obese	0d Overweight	0.880835	0.880835
GOT		60d Obese	60d Overweight	0.607854	0.607854
GOT		0d Overweight	60d Overweight	0.493518	0.493518
GOT	Time + Sex	0d F	60d F	0.0163415	0.0163415	*
GOT		0d F	0d M	0.966881	0.966881
GOT		0d F	60d M	0.879942	0.879942
GOT		60d F	0d M	0.69195	0.69195
GOT		60d F	60d M	0.518159	0.518159
GOT		0d M	60d M	0.815558	0.815558
GPT	Time	0d	60d	0.0484035	0.0484035	*	LMM
GPT	BMI	Normal weight	Obese	0.0556051	0.0556051
GPT		Normal weight	Overweight	0.979992	0.979992
GPT		Obese	Overweight	0.167736	0.167736
GPT	Sex	F	M	0.291907	0.291907
GPT	Time + BMI	0d Normal weight	60d Normal weight	0.851008	0.851008
GPT		0d Normal weight	0d Obese	0.156917	0.156917
GPT		0d Normal weight	60d Obese	0.714009	0.714009
GPT		0d Normal weight	0d Overweight	0.999993	0.999993
GPT		0d Normal weight	60d Overweight	0.999515	0.999515
GPT		60d Normal weight	0d Obese	0.0493944	0.0493944	*
GPT		60d Normal weight	60d Obese	0.335148	0.335148
GPT		60d Normal weight	0d Overweight	0.983232	0.983232
GPT		60d Normal weight	60d Overweight	0.99992	0.99992
GPT		0d Obese	60d Obese	0.534785	0.534785
GPT		0d Obese	0d Overweight	0.383132	0.383132
GPT		0d Obese	60d Overweight	0.187355	0.187355
GPT		60d Obese	0d Overweight	0.878356	0.878356
GPT		60d Obese	60d Overweight	0.654639	0.654639
GPT		0d Overweight	60d Overweight	0.961166	0.961166
GPT	Time + Sex	0d F	60d F	0.999283	0.999283
GPT		0d F	0d M	0.307556	0.307556
GPT		0d F	60d M	0.991435	0.991435
GPT		60d F	0d M	0.324974	0.324974
GPT		60d F	60d M	0.995247	0.995247
GPT		0d M	60d M	0.0839784	0.0839784
FAL	Time	0d	60d	0.184714	0.184714		LMM
FAL	BMI	Normal weight	Obese	0.067643	0.067643
FAL		Normal weight	Overweight	0.885124	0.885124
FAL		Obese	Overweight	0.294458	0.294458
FAL	Sex	F	M	0.326318	0.326318
FAL	Time + BMI	0d Normal weight	60d Normal weight	0.814153	0.814153
FAL		0d Normal weight	0d Obese	0.284466	0.284466
FAL		0d Normal weight	60d Obese	0.331368	0.331368
FAL		0d Normal weight	0d Overweight	0.997277	0.997277
FAL		0d Normal weight	60d Overweight	0.999985	0.999985
FAL		60d Normal weight	0d Obese	0.158738	0.158738
FAL		60d Normal weight	60d Obese	0.180833	0.180833
FAL		60d Normal weight	0d Overweight	0.970446	0.970446
FAL		60d Normal weight	60d Overweight	0.996816	0.996816
FAL		0d Obese	60d Obese	0.999822	0.999822
FAL		0d Obese	0d Overweight	0.72875	0.72875
FAL		0d Obese	60d Overweight	0.557704	0.557704
FAL		60d Obese	0d Overweight	0.768184	0.768184
FAL		60d Obese	60d Overweight	0.603029	0.603029
FAL		0d Overweight	60d Overweight	0.917322	0.917322
FAL	Time + Sex	0d F	60d F	0.559338	0.559338
FAL		0d F	0d M	0.777962	0.777962
FAL		0d F	60d M	0.885165	0.885165
FAL		60d F	0d M	0.607401	0.607401
FAL		60d F	60d M	0.743568	0.743568
FAL		0d M	60d M	0.896158	0.896158
TP	Time	0d	60d	0.466081	0.466081		GLMM
TP	BMI	Normal weight	Obese	0.71293	0.81995
TP		Normal weight	Overweight	0.81995	0.81995
TP		Obese	Overweight	0.71293	0.81995
TP	Sex	F	M	0.559329	0.559329
TP	Time + BMI	0d Normal weight	60d Normal weight	0.998981	0.998981
TP		0d Normal weight	0d Obese	0.939809	0.939809
TP		0d Normal weight	60d Obese	0.853377	0.853377
TP		0d Normal weight	0d Overweight	0.999999	0.999999
TP		0d Normal weight	60d Overweight	0.999814	0.999814
TP		60d Normal weight	0d Obese	0.913202	0.913202
TP		60d Normal weight	60d Obese	0.80456	0.80456
TP		60d Normal weight	0d Overweight	0.999973	0.999973
TP		60d Normal weight	60d Overweight	0.999321	0.999321
TP		0d Obese	60d Obese	0.948369	0.948369
TP		0d Obese	0d Overweight	0.9841	0.9841
TP		0d Obese	60d Overweight	0.995255	0.995255
TP		60d Obese	0d Overweight	0.950124	0.950124
TP		60d Obese	60d Overweight	0.978644	0.978644
TP		0d Overweight	60d Overweight	0.984724	0.984724
TP	Time + Sex	0d F	60d F	0.941448	0.941448
TP		0d F	0d M	0.936389	0.936389
TP		0d F	60d M	0.967046	0.967046
TP		60d F	0d M	0.900838	0.900838
TP		60d F	60d M	0.94225	0.94225
TP		0d M	60d M	0.966611	0.966611
VSG	Time	0d	60d	0.549634	0.549634		LMM
VSG	BMI	Normal weight	Obese	0.371455	0.371455
VSG		Normal weight	Overweight	0.673751	0.673751
VSG		Obese	Overweight	0.940249	0.940249
VSG	Sex	F	M	0.172133	0.172133
VSG	Time + BMI	0d Normal weight	60d Normal weight	0.861323	0.861323
VSG		0d Normal weight	0d Obese	0.67178	0.67178
VSG		0d Normal weight	60d Obese	0.656352	0.656352
VSG		0d Normal weight	0d Overweight	0.86154	0.86154
VSG		0d Normal weight	60d Overweight	0.889113	0.889113
VSG		60d Normal weight	0d Obese	0.998697	0.998697
VSG		60d Normal weight	60d Obese	0.992993	0.992993
VSG		60d Normal weight	0d Overweight	0.999963	0.999963
VSG		60d Normal weight	60d Overweight	0.999989	0.999989
VSG		0d Obese	60d Obese	0.999995	0.999995
VSG		0d Obese	0d Overweight	0.999973	0.999973
VSG		0d Obese	60d Overweight	0.999946	0.999946
VSG		60d Obese	0d Overweight	0.999661	0.999661
VSG		60d Obese	60d Overweight	0.999531	0.999531
VSG		0d Overweight	60d Overweight	1	1
VSG	Time + Sex	0d F	60d F	0.702336	0.702336
VSG		0d F	0d M	0.471005	0.471005
VSG		0d F	60d M	0.481153	0.481153
VSG		60d F	0d M	0.8987	0.8987
VSG		60d F	60d M	0.913035	0.913035
VSG		0d M	60d M	1	1
PCR	Time	0d	60d	0.411193	0.411193		LMM
PCR	BMI	Normal weight	Obese	0.010327	0.010327	*
PCR		Normal weight	Overweight	0.90512	0.90512
PCR		Obese	Overweight	0.0142667	0.0142667	*
PCR	Sex	F	M	0.221506	0.221506
PCR	Time + BMI	0d Normal weight	60d Normal weight	0.787106	0.787106
PCR		0d Normal weight	0d Obese	0.0456755	0.0456755	*
PCR		0d Normal weight	60d Obese	0.0382187	0.0382187	*
PCR		0d Normal weight	0d Overweight	1	1
PCR		0d Normal weight	60d Overweight	0.999955	0.999955
PCR		60d Normal weight	0d Obese	0.437799	0.437799
PCR		60d Normal weight	60d Obese	0.241715	0.241715
PCR		60d Normal weight	0d Overweight	0.940001	0.940001
PCR		60d Normal weight	60d Overweight	0.977643	0.977643
PCR		0d Obese	60d Obese	0.99999	0.99999
PCR		0d Obese	0d Overweight	0.159053	0.159053
PCR		0d Obese	60d Overweight	0.203623	0.203623
PCR		60d Obese	0d Overweight	0.0862098	0.0862098
PCR		60d Obese	60d Overweight	0.129457	0.129457
PCR		0d Overweight	60d Overweight	0.999929	0.999929
PCR	Time + Sex	0d F	60d F	0.996113	0.996113
PCR		0d F	0d M	0.970713	0.970713
PCR		0d F	60d M	0.415366	0.415366
PCR		60d F	0d M	0.93707	0.93707
PCR		60d F	60d M	0.358423	0.358423
PCR		0d M	60d M	0.69847	0.69847
Alb	Time	0d	60d	0.000362116	0.000362116	***	GLMM
Alb	BMI	Normal weight	Obese	0.810512	0.945967
Alb		Normal weight	Overweight	0.945967	0.945967
Alb		Obese	Overweight	0.810512	0.945967
Alb	Sex	F	M	0.167526	0.167526
Alb	Time + BMI	0d Normal weight	60d Normal weight	0.0417879	0.0417879	*
Alb		0d Normal weight	0d Obese	0.958835	0.958835
Alb		0d Normal weight	60d Obese	0.51208	0.51208
Alb		0d Normal weight	0d Overweight	0.999889	0.999889
Alb		0d Normal weight	60d Overweight	0.967033	0.967033
Alb		60d Normal weight	0d Obese	0.99998	0.99998
Alb		60d Normal weight	60d Obese	0.979391	0.979391
Alb		60d Normal weight	0d Overweight	0.985448	0.985448
Alb		60d Normal weight	60d Overweight	0.999998	0.999998
Alb		0d Obese	60d Obese	0.257013	0.257013
Alb		0d Obese	0d Overweight	0.996789	0.996789
Alb		0d Obese	60d Overweight	1	1
Alb		60d Obese	0d Overweight	0.825187	0.825187
Alb		60d Obese	60d Overweight	0.981306	0.981306
Alb		0d Overweight	60d Overweight	0.683689	0.683689
Alb	Time + Sex	0d F	60d F	0.235076	0.235076
Alb		0d F	0d M	0.343843	0.343843
Alb		0d F	60d M	0.959029	0.959029
Alb		60d F	0d M	0.129149	0.129149
Alb		60d F	60d M	0.742625	0.742625
Alb		0d M	60d M	0.0163396	0.0163396	*
Total cholesterol	Time	0d	60d	0.0689201	0.0689201		GLMM
Colesterol.total	BMI	Normal weight	Obese	0.684228	0.684228
Colesterol.total		Normal weight	Overweight	0.684228	0.684228
Colesterol.total		Obese	Overweight	0.684228	0.684228
Colesterol.total	Sex	F	M	0.996198	0.996198
Colesterol.total	Time + BMI	0d Normal weight	60d Normal weight	0.997778	0.997778
Colesterol.total		0d Normal weight	0d Obese	0.996987	0.996987
Colesterol.total		0d Normal weight	60d Obese	0.999861	0.999861
Colesterol.total		0d Normal weight	0d Overweight	0.999429	0.999429
Colesterol.total		0d Normal weight	60d Overweight	0.985916	0.985916
Colesterol.total		60d Normal weight	0d Obese	0.993912	0.993912
Colesterol.total		60d Normal weight	60d Obese	0.999473	0.999473
Colesterol.total		60d Normal weight	0d Overweight	0.99982	0.99982
Colesterol.total		60d Normal weight	60d Overweight	0.991564	0.991564
Colesterol.total		0d Obese	60d Obese	0.884089	0.884089
Colesterol.total		0d Obese	0d Overweight	0.979601	0.979601
Colesterol.total		0d Obese	60d Overweight	0.910036	0.910036
Colesterol.total		60d Obese	0d Overweight	0.994932	0.994932
Colesterol.total		60d Obese	60d Overweight	0.960828	0.960828
Colesterol.total		0d Overweight	60d Overweight	0.583457	0.583457
Colesterol.total	Time + Sex	0d F	60d F	0.0352836	0.0352836	*
Colesterol.total		0d F	0d M	0.999053	0.999053
Colesterol.total		0d F	60d M	0.996329	0.996329
Colesterol.total		60d F	0d M	0.9958	0.9958
Colesterol.total		60d F	60d M	0.998855	0.998855
Colesterol.total		0d M	60d M	0.981132	0.981132
HDL	Time	0d	60d	0.964532	0.964532		GLMM
HDL	BMI	Normal weight	Obese	0.107995	0.205972
HDL		Normal weight	Overweight	0.137315	0.205972
HDL		Obese	Overweight	0.773583	0.773583
HDL	Sex	F	M	0.229766	0.229766
HDL	Time + BMI	0d Normal weight	60d Normal weight	0.998179	0.998179
HDL		0d Normal weight	0d Obese	0.201483	0.201483
HDL		0d Normal weight	60d Obese	0.472383	0.472383
HDL		0d Normal weight	0d Overweight	0.707263	0.707263
HDL		0d Normal weight	60d Overweight	0.44907	0.44907
HDL		60d Normal weight	0d Obese	0.178691	0.178691
HDL		60d Normal weight	60d Obese	0.414113	0.414113
HDL		60d Normal weight	0d Overweight	0.667125	0.667125
HDL		60d Normal weight	60d Overweight	0.428971	0.428971
HDL		0d Obese	60d Obese	0.551577	0.551577
HDL		0d Obese	0d Overweight	0.978408	0.978408
HDL		0d Obese	60d Overweight	0.999855	0.999855
HDL		60d Obese	0d Overweight	0.9996	0.9996
HDL		60d Obese	60d Overweight	0.999995	0.999995
HDL		0d Overweight	60d Overweight	0.728879	0.728879
HDL	Time + Sex	0d F	60d F	0.106812	0.106812
HDL		0d F	0d M	0.329311	0.329311
HDL		0d F	60d M	0.640604	0.640604
HDL		60d F	0d M	0.627289	0.627289
HDL		60d F	60d M	0.897875	0.897875
HDL		0d M	60d M	0.256854	0.256854
LDL	Time	0d	60d	0.589024	0.589024		GLMM
LDL	BMI	Normal weight	Obese	0.801631	0.801631
LDL		Normal weight	Overweight	0.801631	0.801631
LDL		Obese	Overweight	0.801631	0.801631
LDL	Sex	F	M	0.896813	0.896813
LDL	Time + BMI	0d Normal weight	60d Normal weight	0.994449	0.994449
LDL		0d Normal weight	0d Obese	0.888827	0.888827
LDL		0d Normal weight	60d Obese	0.999809	0.999809
LDL		0d Normal weight	0d Overweight	1	1
LDL		0d Normal weight	60d Overweight	0.987791	0.987791
LDL		60d Normal weight	0d Obese	0.844102	0.844102
LDL		60d Normal weight	60d Obese	0.998862	0.998862
LDL		60d Normal weight	0d Overweight	0.999972	0.999972
LDL		60d Normal weight	60d Overweight	0.978741	0.978741
LDL		0d Obese	60d Obese	0.137702	0.137702
LDL		0d Obese	0d Overweight	0.942045	0.942045
LDL		0d Obese	60d Overweight	0.99963	0.99963
LDL		60d Obese	0d Overweight	0.999973	0.999973
LDL		60d Obese	60d Overweight	0.99927	0.99927
LDL		0d Overweight	60d Overweight	0.694082	0.694082
LDL	Time + Sex	0d F	60d F	0.766079	0.766079
LDL		0d F	0d M	0.964681	0.964681
LDL		0d F	60d M	0.999986	0.999986
LDL		60d F	0d M	0.996135	0.996135
LDL		60d F	60d M	0.997305	0.997305
LDL		0d M	60d M	0.522478	0.522478
Triglycerides	Time	0d	60d	0.490138	0.490138		GLMM
Trigliceridos	BMI	Normal weight	Obese	0.530069	0.63056
Trigliceridos		Normal weight	Overweight	0.63056	0.63056
Trigliceridos		Obese	Overweight	0.63056	0.63056
Trigliceridos	Sex	F	M	0.416918	0.416918
Trigliceridos	Time + BMI	0d Normal weight	60d Normal weight	0.999961	0.999961
Trigliceridos		0d Normal weight	0d Obese	0.917961	0.917961
Trigliceridos		0d Normal weight	60d Obese	0.631045	0.631045
Trigliceridos		0d Normal weight	0d Overweight	0.985725	0.985725
Trigliceridos		0d Normal weight	60d Overweight	0.988462	0.988462
Trigliceridos		60d Normal weight	0d Obese	0.899988	0.899988
Trigliceridos		60d Normal weight	60d Obese	0.580333	0.580333
Trigliceridos		60d Normal weight	0d Overweight	0.979033	0.979033
Trigliceridos		60d Normal weight	60d Overweight	0.982794	0.982794
Trigliceridos		0d Obese	60d Obese	0.678619	0.678619
Trigliceridos		0d Obese	0d Overweight	0.999931	0.999931
Trigliceridos		0d Obese	60d Overweight	0.999891	0.999891
Trigliceridos		60d Obese	0d Overweight	0.982386	0.982386
Trigliceridos		60d Obese	60d Overweight	0.98038	0.98038
Trigliceridos		0d Overweight	60d Overweight	1	1
Trigliceridos	Time + Sex	0d F	60d F	0.999749	0.999749
Trigliceridos		0d F	0d M	0.928934	0.928934
Trigliceridos		0d F	60d M	0.780827	0.780827
Trigliceridos		60d F	0d M	0.920785	0.920785
Trigliceridos		60d F	60d M	0.768925	0.768925
Trigliceridos		0d M	60d M	0.825023	0.825023
TSH	Time	0d	60d	0.0145423	0.0145423	*	GLMM
TSH	BMI	Normal weight	Obese	0.714676	0.962536
TSH		Normal weight	Overweight	0.714676	0.962536
TSH		Obese	Overweight	0.962536	0.962536
TSH	Sex	F	M	0.773921	0.773921
TSH	Time + BMI	0d Normal weight	60d Normal weight	0.053327	0.053327
TSH		0d Normal weight	0d Obese	0.805742	0.805742
TSH		0d Normal weight	60d Obese	0.664035	0.664035
TSH		0d Normal weight	0d Overweight	0.934812	0.934812
TSH		0d Normal weight	60d Overweight	0.682815	0.682815
TSH		60d Normal weight	0d Obese	0.999999	0.999999
TSH		60d Normal weight	60d Obese	0.999275	0.999275
TSH		60d Normal weight	0d Overweight	0.999998	0.999998
TSH		60d Normal weight	60d Overweight	0.998476	0.998476
TSH		0d Obese	60d Obese	0.994212	0.994212
TSH		0d Obese	0d Overweight	0.999976	0.999976
TSH		0d Obese	60d Overweight	0.9996	0.9996
TSH		60d Obese	0d Overweight	0.998642	0.998642
TSH		60d Obese	60d Overweight	0.999999	0.999999
TSH		0d Overweight	60d Overweight	0.857358	0.857358
TSH	Time + Sex	0d F	60d F	0.994148	0.994148
TSH		0d F	0d M	0.962499	0.962499
TSH		0d F	60d M	0.77373	0.77373
TSH		60d F	0d M	0.977479	0.977479
TSH		60d F	60d M	0.727586	0.727586
TSH		0d M	60d M	0.013203	0.013203	*
Malate	Time	0d	60d	0.381418	0.381418		LMM
MALATO	BMI	Normal weight	Obese	0.982979	0.982979
MALATO		Normal weight	Overweight	0.939597	0.939597
MALATO		Obese	Overweight	0.984534	0.984534
MALATO	Sex	F	M	0.196497	0.196497
MALATO	Time + BMI	0d Normal weight	60d Normal weight	0.929455	0.929455
MALATO		0d Normal weight	0d Obese	0.999832	0.999832
MALATO		0d Normal weight	60d Obese	0.949088	0.949088
MALATO		0d Normal weight	0d Overweight	0.999167	0.999167
MALATO		0d Normal weight	60d Overweight	1	1
MALATO		60d Normal weight	0d Obese	0.873948	0.873948
MALATO		60d Normal weight	60d Obese	1	1
MALATO		60d Normal weight	0d Overweight	0.996094	0.996094
MALATO		60d Normal weight	60d Overweight	0.959392	0.959392
MALATO		0d Obese	60d Obese	0.898205	0.898205
MALATO		0d Obese	0d Overweight	0.99341	0.99341
MALATO		0d Obese	60d Overweight	0.999907	0.999907
MALATO		60d Obese	0d Overweight	0.996957	0.996957
MALATO		60d Obese	60d Overweight	0.967464	0.967464
MALATO		0d Overweight	60d Overweight	0.99942	0.99942
MALATO	Time + Sex	0d F	60d F	0.975345	0.975345
MALATO		0d F	0d M	0.623124	0.623124
MALATO		0d F	60d M	0.983645	0.983645
MALATO		60d F	0d M	0.399825	0.399825
MALATO		60d F	60d M	0.908597	0.908597
MALATO		0d M	60d M	0.871966	0.871966
Succinate	Time	0d	60d	0.993053	0.993053		LMM
SUCCINATO	BMI	Normal weight	Obese	0.923407	0.923407
SUCCINATO		Normal weight	Overweight	0.981095	0.981095
SUCCINATO		Obese	Overweight	0.988496	0.988496
SUCCINATO	Sex	F	M	0.768079	0.768079
SUCCINATO	Time + BMI	0d Normal weight	60d Normal weight	0.997953	0.997953
SUCCINATO		0d Normal weight	0d Obese	0.99854	0.99854
SUCCINATO		0d Normal weight	60d Obese	1	1
SUCCINATO		0d Normal weight	0d Overweight	0.999832	0.999832
SUCCINATO		0d Normal weight	60d Overweight	0.999312	0.999312
SUCCINATO		60d Normal weight	0d Obese	0.985766	0.985766
SUCCINATO		60d Normal weight	60d Obese	0.999768	0.999768
SUCCINATO		60d Normal weight	0d Overweight	1	1
SUCCINATO		60d Normal weight	60d Overweight	0.991223	0.991223
SUCCINATO		0d Obese	60d Obese	0.994164	0.994164
SUCCINATO		0d Obese	0d Overweight	0.99181	0.99181
SUCCINATO		0d Obese	60d Overweight	1	1
SUCCINATO		60d Obese	0d Overweight	0.999877	0.999877
SUCCINATO		60d Obese	60d Overweight	0.9995	0.9995
SUCCINATO		0d Overweight	60d Overweight	0.950986	0.950986
SUCCINATO	Time + Sex	0d F	60d F	0.18657	0.18657
SUCCINATO		0d F	0d M	0.564287	0.564287
SUCCINATO		0d F	60d M	0.993392	0.993392
SUCCINATO		60d F	0d M	0.992813	0.992813
SUCCINATO		60d F	60d M	0.864002	0.864002
SUCCINATO		0d M	60d M	0.500328	0.500328
Lactate	Time	0d	60d	0.886361	0.886361		LMM
LACTATO	BMI	Normal weight	Obese	0.895938	0.895938
LACTATO		Normal weight	Overweight	0.750086	0.750086
LACTATO		Obese	Overweight	0.94932	0.94932
LACTATO	Sex	F	M	0.304565	0.304565
LACTATO	Time + BMI	0d Normal weight	60d Normal weight	0.999331	0.999331
LACTATO		0d Normal weight	0d Obese	0.994857	0.994857
LACTATO		0d Normal weight	60d Obese	0.997491	0.997491
LACTATO		0d Normal weight	0d Overweight	0.979793	0.979793
LACTATO		0d Normal weight	60d Overweight	0.977987	0.977987
LACTATO		60d Normal weight	0d Obese	0.999909	0.999909
LACTATO		60d Normal weight	60d Obese	0.999959	0.999959
LACTATO		60d Normal weight	0d Overweight	0.997168	0.997168
LACTATO		60d Normal weight	60d Overweight	0.997255	0.997255
LACTATO		0d Obese	60d Obese	1	1
LACTATO		0d Obese	0d Overweight	0.999913	0.999913
LACTATO		0d Obese	60d Overweight	0.999902	0.999902
LACTATO		60d Obese	0d Overweight	0.9998	0.9998
LACTATO		60d Obese	60d Overweight	0.999796	0.999796
LACTATO		0d Overweight	60d Overweight	1	1
LACTATO	Time + Sex	0d F	60d F	0.998246	0.998246
LACTATO		0d F	0d M	0.819151	0.819151
LACTATO		0d F	60d M	0.780691	0.780691
LACTATO		60d F	0d M	0.862582	0.862582
LACTATO		60d F	60d M	0.846825	0.846825
LACTATO		0d M	60d M	0.99994	0.99994
Formate	Time	0d	60d	5.30339e-06	5.30339e-06	****	GLMM
FORMIATO	BMI	Normal weight	Obese	0.291808	0.291808
FORMIATO		Normal weight	Overweight	0.000228307	0.000342461	***
FORMIATO		Obese	Overweight	3.60085e-05	0.000108025	***
FORMIATO	Sex	F	M	1.81277e-07	1.81277e-07	****
FORMIATO	Time + BMI	0d Normal weight	60d Normal weight	0.00014817	0.00014817	***
FORMIATO		0d Normal weight	0d Obese	0.99572	0.99572
FORMIATO		0d Normal weight	60d Obese	3.04027e-06	3.04027e-06	****
FORMIATO		0d Normal weight	0d Overweight	0.999999	0.999999
FORMIATO		0d Normal weight	60d Overweight	0.130392	0.130392
FORMIATO		60d Normal weight	0d Obese	0.00159157	0.00159157	**
FORMIATO		60d Normal weight	60d Obese	0.925857	0.925857
FORMIATO		60d Normal weight	0d Overweight	0.000278255	0.000278255	***
FORMIATO		60d Normal weight	60d Overweight	0.000295242	0.000295242	***
FORMIATO		0d Obese	60d Obese	6.75819e-05	6.75819e-05	****
FORMIATO		0d Obese	0d Overweight	0.997834	0.997834
FORMIATO		0d Obese	60d Overweight	0.0812276	0.0812276
FORMIATO		60d Obese	0d Overweight	8.24633e-06	8.24633e-06	****
FORMIATO		60d Obese	60d Overweight	1.84082e-05	1.84082e-05	****
FORMIATO		0d Overweight	60d Overweight	0.195814	0.195814
FORMIATO	Time + Sex	0d F	60d F	0.182722	0.182722
FORMIATO		0d F	0d M	0.717162	0.717162
FORMIATO		0d F	60d M	4.0904e-09	4.0904e-09	****
FORMIATO		60d F	0d M	0.0348026	0.0348026	*
FORMIATO		60d F	60d M	4.91681e-07	4.91681e-07	****
FORMIATO		0d M	60d M	4.88715e-06	4.88715e-06	****
Acetate	Time	0d	60d	0.547119	0.547119		LMM
ACETATO	BMI	Normal weight	Obese	0.988098	0.988098
ACETATO		Normal weight	Overweight	0.901483	0.901483
ACETATO		Obese	Overweight	0.956327	0.956327
ACETATO	Sex	F	M	0.727429	0.727429
ACETATO	Time + BMI	0d Normal weight	60d Normal weight	0.999332	0.999332
ACETATO		0d Normal weight	0d Obese	0.990103	0.990103
ACETATO		0d Normal weight	60d Obese	0.997307	0.997307
ACETATO		0d Normal weight	0d Overweight	1	1
ACETATO		0d Normal weight	60d Overweight	0.9992	0.9992
ACETATO		60d Normal weight	0d Obese	0.999831	0.999831
ACETATO		60d Normal weight	60d Obese	0.962222	0.962222
ACETATO		60d Normal weight	0d Overweight	0.999705	0.999705
ACETATO		60d Normal weight	60d Overweight	0.987205	0.987205
ACETATO		0d Obese	60d Obese	0.920638	0.920638
ACETATO		0d Obese	0d Overweight	0.995861	0.995861
ACETATO		0d Obese	60d Overweight	0.956818	0.956818
ACETATO		60d Obese	0d Overweight	0.998079	0.998079
ACETATO		60d Obese	60d Overweight	0.999999	0.999999
ACETATO		0d Overweight	60d Overweight	0.999246	0.999246
ACETATO	Time + Sex	0d F	60d F	0.343637	0.343637
ACETATO		0d F	0d M	0.926464	0.926464
ACETATO		0d F	60d M	0.999051	0.999051
ACETATO		60d F	0d M	0.908627	0.908627
ACETATO		60d F	60d M	0.672875	0.672875
ACETATO		0d M	60d M	0.971054	0.971054
Propionate	Time	0d	60d	0.0169676	0.0169676	*	LMM
PROPIONATO	BMI	Normal weight	Obese	0.28595	0.28595
PROPIONATO		Normal weight	Overweight	0.521345	0.521345
PROPIONATO		Obese	Overweight	0.961986	0.961986
PROPIONATO	Sex	F	M	0.496898	0.496898
PROPIONATO	Time + BMI	0d Normal weight	60d Normal weight	0.0477322	0.0477322	*
PROPIONATO		0d Normal weight	0d Obese	0.131688	0.131688
PROPIONATO		0d Normal weight	60d Obese	0.142756	0.142756
PROPIONATO		0d Normal weight	0d Overweight	0.750171	0.750171
PROPIONATO		0d Normal weight	60d Overweight	0.0527764	0.0527764
PROPIONATO		60d Normal weight	0d Obese	0.999279	0.999279
PROPIONATO		60d Normal weight	60d Obese	0.999908	0.999908
PROPIONATO		60d Normal weight	0d Overweight	0.798953	0.798953
PROPIONATO		60d Normal weight	60d Overweight	0.999714	0.999714
PROPIONATO		0d Obese	60d Obese	0.999993	0.999993
PROPIONATO		0d Obese	0d Overweight	0.954156	0.954156
PROPIONATO		0d Obese	60d Overweight	0.991103	0.991103
PROPIONATO		60d Obese	0d Overweight	0.917968	0.917968
PROPIONATO		60d Obese	60d Overweight	0.99717	0.99717
PROPIONATO		0d Overweight	60d Overweight	0.643496	0.643496
PROPIONATO	Time + Sex	0d F	60d F	0.391353	0.391353
PROPIONATO		0d F	0d M	0.778584	0.778584
PROPIONATO		0d F	60d M	0.684565	0.684565
PROPIONATO		60d F	0d M	0.146353	0.146353
PROPIONATO		60d F	60d M	0.999803	0.999803
PROPIONATO		0d M	60d M	0.253786	0.253786
Butyrate	Time	0d	60d	0.000441028	0.000441028	***	LMM
BUTIRATO	BMI	Normal weight	Obese	0.999036	0.999036
BUTIRATO		Normal weight	Overweight	0.782515	0.782515
BUTIRATO		Obese	Overweight	0.783892	0.783892
BUTIRATO	Sex	F	M	0.140607	0.140607
BUTIRATO	Time + BMI	0d Normal weight	60d Normal weight	0.0945767	0.0945767
BUTIRATO		0d Normal weight	0d Obese	0.99999	0.99999
BUTIRATO		0d Normal weight	60d Obese	0.377421	0.377421
BUTIRATO		0d Normal weight	0d Overweight	0.992007	0.992007
BUTIRATO		0d Normal weight	60d Overweight	0.196838	0.196838
BUTIRATO		60d Normal weight	0d Obese	0.319612	0.319612
BUTIRATO		60d Normal weight	60d Obese	1	1
BUTIRATO		60d Normal weight	0d Overweight	0.877108	0.877108
BUTIRATO		60d Normal weight	60d Overweight	0.991444	0.991444
BUTIRATO		0d Obese	60d Obese	0.0974143	0.0974143
BUTIRATO		0d Obese	0d Overweight	0.984311	0.984311
BUTIRATO		0d Obese	60d Overweight	0.191749	0.191749
BUTIRATO		60d Obese	0d Overweight	0.877144	0.877144
BUTIRATO		60d Obese	60d Overweight	0.996388	0.996388
BUTIRATO		0d Overweight	60d Overweight	0.317329	0.317329
BUTIRATO	Time + Sex	0d F	60d F	0.000981525	0.000981525	***
BUTIRATO		0d F	0d M	0.367512	0.367512
BUTIRATO		0d F	60d M	0.00758106	0.00758106	**
BUTIRATO		60d F	0d M	0.900407	0.900407
BUTIRATO		60d F	60d M	0.756867	0.756867
BUTIRATO		0d M	60d M	0.220199	0.220199
Hu.IL.1b	Time	0d	60d	0.533288	0.533288		LMM
Hu.IL.1b	BMI	Normal weight	Obese	0.663162	0.663162
Hu.IL.1b		Normal weight	Overweight	0.836306	0.836306
Hu.IL.1b		Obese	Overweight	0.425659	0.425659
Hu.IL.1b	Sex	F	M	0.273208	0.273208
Hu.IL.1b	Time + BMI	0d Normal weight	60d Normal weight	0.99825	0.99825
Hu.IL.1b		0d Normal weight	0d Obese	0.999996	0.999996
Hu.IL.1b		0d Normal weight	60d Obese	0.920875	0.920875
Hu.IL.1b		0d Normal weight	0d Overweight	0.968879	0.968879
Hu.IL.1b		0d Normal weight	60d Overweight	0.997048	0.997048
Hu.IL.1b		60d Normal weight	0d Obese	0.998316	0.998316
Hu.IL.1b		60d Normal weight	60d Obese	0.757758	0.757758
Hu.IL.1b		60d Normal weight	0d Overweight	0.995583	0.995583
Hu.IL.1b		60d Normal weight	60d Overweight	0.999972	0.999972
Hu.IL.1b		0d Obese	60d Obese	0.904368	0.904368
Hu.IL.1b		0d Obese	0d Overweight	0.958604	0.958604
Hu.IL.1b		0d Obese	60d Overweight	0.99419	0.99419
Hu.IL.1b		60d Obese	0d Overweight	0.594133	0.594133
Hu.IL.1b		60d Obese	60d Overweight	0.783517	0.783517
Hu.IL.1b		0d Overweight	60d Overweight	0.998545	0.998545
Hu.IL.1b	Time + Sex	0d F	60d F	0.51883	0.51883
Hu.IL.1b		0d F	0d M	0.99766	0.99766
Hu.IL.1b		0d F	60d M	0.576593	0.576593
Hu.IL.1b		60d F	0d M	0.919435	0.919435
Hu.IL.1b		60d F	60d M	0.178513	0.178513
Hu.IL.1b		0d M	60d M	0.358575	0.358575
Hu.IL.1ra	Time	0d	60d	0.681797	0.681797		LMM
Hu.IL.1ra	BMI	Normal weight	Obese	0.00277038	0.00277038	**
Hu.IL.1ra		Normal weight	Overweight	0.558555	0.558555
Hu.IL.1ra		Obese	Overweight	0.0976814	0.0976814
Hu.IL.1ra	Sex	F	M	0.442664	0.442664
Hu.IL.1ra	Time + BMI	0d Normal weight	60d Normal weight	0.777805	0.777805
Hu.IL.1ra		0d Normal weight	0d Obese	0.00129937	0.00129937	**
Hu.IL.1ra		0d Normal weight	60d Obese	0.0676485	0.0676485
Hu.IL.1ra		0d Normal weight	0d Overweight	0.946119	0.946119
Hu.IL.1ra		0d Normal weight	60d Overweight	0.495573	0.495573
Hu.IL.1ra		60d Normal weight	0d Obese	0.0310315	0.0310315	*
Hu.IL.1ra		60d Normal weight	60d Obese	0.360893	0.360893
Hu.IL.1ra		60d Normal weight	0d Overweight	1	1
Hu.IL.1ra		60d Normal weight	60d Overweight	0.95299	0.95299
Hu.IL.1ra		0d Obese	60d Obese	0.667977	0.667977
Hu.IL.1ra		0d Obese	0d Overweight	0.0802029	0.0802029
Hu.IL.1ra		0d Obese	60d Overweight	0.363039	0.363039
Hu.IL.1ra		60d Obese	0d Overweight	0.549206	0.549206
Hu.IL.1ra		60d Obese	60d Overweight	0.952276	0.952276
Hu.IL.1ra		0d Overweight	60d Overweight	0.891522	0.891522
Hu.IL.1ra	Time + Sex	0d F	60d F	0.964103	0.964103
Hu.IL.1ra		0d F	0d M	0.886294	0.886294
Hu.IL.1ra		0d F	60d M	0.813624	0.813624
Hu.IL.1ra		60d F	0d M	0.96772	0.96772
Hu.IL.1ra		60d F	60d M	0.934381	0.934381
Hu.IL.1ra		0d M	60d M	0.998396	0.998396
Hu.IL.4	Time	0d	60d	0.733031	0.733031		LMM
Hu.IL.4	BMI	Normal weight	Obese	0.627582	0.627582
Hu.IL.4		Normal weight	Overweight	0.915176	0.915176
Hu.IL.4		Obese	Overweight	0.914821	0.914821
Hu.IL.4	Sex	F	M	0.276615	0.276615
Hu.IL.4	Time + BMI	0d Normal weight	60d Normal weight	1	1
Hu.IL.4		0d Normal weight	0d Obese	0.945222	0.945222
Hu.IL.4		0d Normal weight	60d Obese	0.945034	0.945034
Hu.IL.4		0d Normal weight	0d Overweight	0.995364	0.995364
Hu.IL.4		0d Normal weight	60d Overweight	0.999785	0.999785
Hu.IL.4		60d Normal weight	0d Obese	0.948694	0.948694
Hu.IL.4		60d Normal weight	60d Obese	0.943027	0.943027
Hu.IL.4		60d Normal weight	0d Overweight	0.995423	0.995423
Hu.IL.4		60d Normal weight	60d Overweight	0.999799	0.999799
Hu.IL.4		0d Obese	60d Obese	1	1
Hu.IL.4		0d Obese	0d Overweight	0.999781	0.999781
Hu.IL.4		0d Obese	60d Overweight	0.995849	0.995849
Hu.IL.4		60d Obese	0d Overweight	0.999736	0.999736
Hu.IL.4		60d Obese	60d Overweight	0.995482	0.995482
Hu.IL.4		0d Overweight	60d Overweight	0.989224	0.989224
Hu.IL.4	Time + Sex	0d F	60d F	0.306324	0.306324
Hu.IL.4		0d F	0d M	0.914365	0.914365
Hu.IL.4		0d F	60d M	0.754347	0.754347
Hu.IL.4		60d F	0d M	0.65401	0.65401
Hu.IL.4		60d F	60d M	0.452708	0.452708
Hu.IL.4		0d M	60d M	0.853131	0.853131
Hu.IL.6	Time	0d	60d	0.236383	0.236383		LMM
Hu.IL.6	BMI	Normal weight	Obese	0.341964	0.341964
Hu.IL.6		Normal weight	Overweight	0.973171	0.973171
Hu.IL.6		Obese	Overweight	0.351836	0.351836
Hu.IL.6	Sex	F	M	0.697346	0.697346
Hu.IL.6	Time + BMI	0d Normal weight	60d Normal weight	0.827595	0.827595
Hu.IL.6		0d Normal weight	0d Obese	0.723141	0.723141
Hu.IL.6		0d Normal weight	60d Obese	0.447273	0.447273
Hu.IL.6		0d Normal weight	0d Overweight	1	1
Hu.IL.6		0d Normal weight	60d Overweight	0.99992	0.99992
Hu.IL.6		60d Normal weight	0d Obese	0.984983	0.984983
Hu.IL.6		60d Normal weight	60d Obese	0.841316	0.841316
Hu.IL.6		60d Normal weight	0d Overweight	0.988186	0.988186
Hu.IL.6		60d Normal weight	60d Overweight	0.998037	0.998037
Hu.IL.6		0d Obese	60d Obese	0.977621	0.977621
Hu.IL.6		0d Obese	0d Overweight	0.85304	0.85304
Hu.IL.6		0d Obese	60d Overweight	0.921492	0.921492
Hu.IL.6		60d Obese	0d Overweight	0.612599	0.612599
Hu.IL.6		60d Obese	60d Overweight	0.729336	0.729336
Hu.IL.6		0d Overweight	60d Overweight	0.999581	0.999581
Hu.IL.6	Time + Sex	0d F	60d F	0.708894	0.708894
Hu.IL.6		0d F	0d M	0.985648	0.985648
Hu.IL.6		0d F	60d M	0.999265	0.999265
Hu.IL.6		60d F	0d M	0.83138	0.83138
Hu.IL.6		60d F	60d M	0.982676	0.982676
Hu.IL.6		0d M	60d M	0.899603	0.899603
Hu.IL.7	Time	0d	60d	0.806327	0.806327		LMM
Hu.IL.7	BMI	Normal weight	Obese	0.374184	0.374184
Hu.IL.7		Normal weight	Overweight	0.721712	0.721712
Hu.IL.7		Obese	Overweight	0.908287	0.908287
Hu.IL.7	Sex	F	M	0.33768	0.33768
Hu.IL.7	Time + BMI	0d Normal weight	60d Normal weight	0.917381	0.917381
Hu.IL.7		0d Normal weight	0d Obese	0.963889	0.963889
Hu.IL.7		0d Normal weight	60d Obese	0.887821	0.887821
Hu.IL.7		0d Normal weight	0d Overweight	0.99734	0.99734
Hu.IL.7		0d Normal weight	60d Overweight	0.997511	0.997511
Hu.IL.7		60d Normal weight	0d Obese	0.759114	0.759114
Hu.IL.7		60d Normal weight	60d Obese	0.553663	0.553663
Hu.IL.7		60d Normal weight	0d Overweight	0.923004	0.923004
Hu.IL.7		60d Normal weight	60d Overweight	0.927924	0.927924
Hu.IL.7		0d Obese	60d Obese	0.997643	0.997643
Hu.IL.7		0d Obese	0d Overweight	0.999848	0.999848
Hu.IL.7		0d Obese	60d Overweight	0.999816	0.999816
Hu.IL.7		60d Obese	0d Overweight	0.995659	0.995659
Hu.IL.7		60d Obese	60d Overweight	0.995386	0.995386
Hu.IL.7		0d Overweight	60d Overweight	1	1
Hu.IL.7	Time + Sex	0d F	60d F	0.980844	0.980844
Hu.IL.7		0d F	0d M	0.845863	0.845863
Hu.IL.7		0d F	60d M	0.851714	0.851714
Hu.IL.7		60d F	0d M	0.751778	0.751778
Hu.IL.7		60d F	60d M	0.769585	0.769585
Hu.IL.7		0d M	60d M	0.999988	0.999988
Hu.IL.8	Time	0d	60d	0.874055	0.874055		LMM
Hu.IL.8	BMI	Normal weight	Obese	0.939151	0.939151
Hu.IL.8		Normal weight	Overweight	0.716156	0.716156
Hu.IL.8		Obese	Overweight	0.893405	0.893405
Hu.IL.8	Sex	F	M	0.381879	0.381879
Hu.IL.8	Time + BMI	0d Normal weight	60d Normal weight	0.999511	0.999511
Hu.IL.8		0d Normal weight	0d Obese	0.999986	0.999986
Hu.IL.8		0d Normal weight	60d Obese	0.999995	0.999995
Hu.IL.8		0d Normal weight	0d Overweight	0.999751	0.999751
Hu.IL.8		0d Normal weight	60d Overweight	0.970384	0.970384
Hu.IL.8		60d Normal weight	0d Obese	0.998707	0.998707
Hu.IL.8		60d Normal weight	60d Obese	0.998673	0.998673
Hu.IL.8		60d Normal weight	0d Overweight	0.995119	0.995119
Hu.IL.8		60d Normal weight	60d Overweight	0.916603	0.916603
Hu.IL.8		0d Obese	60d Obese	1	1
Hu.IL.8		0d Obese	0d Overweight	0.999994	0.999994
Hu.IL.8		0d Obese	60d Overweight	0.990984	0.990984
Hu.IL.8		60d Obese	0d Overweight	0.999988	0.999988
Hu.IL.8		60d Obese	60d Overweight	0.990111	0.990111
Hu.IL.8		0d Overweight	60d Overweight	0.993027	0.993027
Hu.IL.8	Time + Sex	0d F	60d F	0.960433	0.960433
Hu.IL.8		0d F	0d M	0.957943	0.957943
Hu.IL.8		0d F	60d M	0.914306	0.914306
Hu.IL.8		60d F	0d M	0.840014	0.840014
Hu.IL.8		60d F	60d M	0.779819	0.779819
Hu.IL.8		0d M	60d M	0.998888	0.998888
Hu.IL.9	Time	0d	60d	0.0676725	0.0676725		LMM
Hu.IL.9	BMI	Normal weight	Obese	0.766574	0.766574
Hu.IL.9		Normal weight	Overweight	0.971271	0.971271
Hu.IL.9		Obese	Overweight	0.927368	0.927368
Hu.IL.9	Sex	F	M	0.97288	0.97288
Hu.IL.9	Time + BMI	0d Normal weight	60d Normal weight	0.913508	0.913508
Hu.IL.9		0d Normal weight	0d Obese	0.999292	0.999292
Hu.IL.9		0d Normal weight	60d Obese	0.9999	0.9999
Hu.IL.9		0d Normal weight	0d Overweight	0.984908	0.984908
Hu.IL.9		0d Normal weight	60d Overweight	0.84138	0.84138
Hu.IL.9		60d Normal weight	0d Obese	0.834703	0.834703
Hu.IL.9		60d Normal weight	60d Obese	0.981963	0.981963
Hu.IL.9		60d Normal weight	0d Overweight	0.644439	0.644439
Hu.IL.9		60d Normal weight	60d Overweight	0.999503	0.999503
Hu.IL.9		0d Obese	60d Obese	0.993664	0.993664
Hu.IL.9		0d Obese	0d Overweight	0.999415	0.999415
Hu.IL.9		0d Obese	60d Overweight	0.72546	0.72546
Hu.IL.9		60d Obese	0d Overweight	0.95735	0.95735
Hu.IL.9		60d Obese	60d Overweight	0.948321	0.948321
Hu.IL.9		0d Overweight	60d Overweight	0.470418	0.470418
Hu.IL.9	Time + Sex	0d F	60d F	0.337646	0.337646
Hu.IL.9		0d F	0d M	0.99986	0.99986
Hu.IL.9		0d F	60d M	0.594307	0.594307
Hu.IL.9		60d F	0d M	0.627097	0.627097
Hu.IL.9		60d F	60d M	0.999996	0.999996
Hu.IL.9		0d M	60d M	0.709887	0.709887
Hu.IL.10	Time	0d	60d	0.689829	0.689829		LMM
Hu.IL.10	BMI	Normal weight	Obese	0.183836	0.183836
Hu.IL.10		Normal weight	Overweight	0.353735	0.353735
Hu.IL.10		Obese	Overweight	0.976298	0.976298
Hu.IL.10	Sex	F	M	0.447038	0.447038
Hu.IL.10	Time + BMI	0d Normal weight	60d Normal weight	0.948231	0.948231
Hu.IL.10		0d Normal weight	0d Obese	0.489064	0.489064
Hu.IL.10		0d Normal weight	60d Obese	0.637131	0.637131
Hu.IL.10		0d Normal weight	0d Overweight	0.743167	0.743167
Hu.IL.10		0d Normal weight	60d Overweight	0.710707	0.710707
Hu.IL.10		60d Normal weight	0d Obese	0.95969	0.95969
Hu.IL.10		60d Normal weight	60d Obese	0.966349	0.966349
Hu.IL.10		60d Normal weight	0d Overweight	0.990403	0.990403
Hu.IL.10		60d Normal weight	60d Overweight	0.989302	0.989302
Hu.IL.10		0d Obese	60d Obese	0.999999	0.999999
Hu.IL.10		0d Obese	0d Overweight	0.999948	0.999948
Hu.IL.10		0d Obese	60d Overweight	0.999971	0.999971
Hu.IL.10		60d Obese	0d Overweight	0.999997	0.999997
Hu.IL.10		60d Obese	60d Overweight	0.999999	0.999999
Hu.IL.10		0d Overweight	60d Overweight	1	1
Hu.IL.10	Time + Sex	0d F	60d F	0.924821	0.924821
Hu.IL.10		0d F	0d M	0.874357	0.874357
Hu.IL.10		0d F	60d M	0.834851	0.834851
Hu.IL.10		60d F	0d M	0.9915	0.9915
Hu.IL.10		60d F	60d M	0.986432	0.986432
Hu.IL.10		0d M	60d M	0.999947	0.999947
Hu.IL.12.p70	Time	0d	60d	0.546895	0.546895		LMM
Hu.IL.12.p70.	BMI	Normal weight	Obese	0.964484	0.964484
Hu.IL.12.p70.		Normal weight	Overweight	0.807677	0.807677
Hu.IL.12.p70.		Obese	Overweight	0.926521	0.926521
Hu.IL.12.p70.	Sex	F	M	0.510987	0.510987
Hu.IL.12.p70.	Time + BMI	0d Normal weight	60d Normal weight	0.767104	0.767104
Hu.IL.12.p70.		0d Normal weight	0d Obese	0.995584	0.995584
Hu.IL.12.p70.		0d Normal weight	60d Obese	0.9994	0.9994
Hu.IL.12.p70.		0d Normal weight	0d Overweight	1	1
Hu.IL.12.p70.		0d Normal weight	60d Overweight	0.999997	0.999997
Hu.IL.12.p70.		60d Normal weight	0d Obese	0.982157	0.982157
Hu.IL.12.p70.		60d Normal weight	60d Obese	0.946957	0.946957
Hu.IL.12.p70.		60d Normal weight	0d Overweight	0.893712	0.893712
Hu.IL.12.p70.		60d Normal weight	60d Overweight	0.913868	0.913868
Hu.IL.12.p70.		0d Obese	60d Obese	0.999993	0.999993
Hu.IL.12.p70.		0d Obese	0d Overweight	0.999183	0.999183
Hu.IL.12.p70.		0d Obese	60d Overweight	0.999481	0.999481
Hu.IL.12.p70.		60d Obese	0d Overweight	0.999894	0.999894
Hu.IL.12.p70.		60d Obese	60d Overweight	0.999956	0.999956
Hu.IL.12.p70.		0d Overweight	60d Overweight	1	1
Hu.IL.12.p70.	Time + Sex	0d F	60d F	0.785319	0.785319
Hu.IL.12.p70.		0d F	0d M	0.997142	0.997142
Hu.IL.12.p70.		0d F	60d M	0.999401	0.999401
Hu.IL.12.p70.		60d F	0d M	0.802796	0.802796
Hu.IL.12.p70.		60d F	60d M	0.857092	0.857092
Hu.IL.12.p70.		0d M	60d M	0.999817	0.999817
Hu.IL.13	Time	0d	60d	0.682393	0.682393		LMM
Hu.IL.13	BMI	Normal weight	Obese	0.448337	0.448337
Hu.IL.13		Normal weight	Overweight	0.776837	0.776837
Hu.IL.13		Obese	Overweight	0.236381	0.236381
Hu.IL.13	Sex	F	M	0.136094	0.136094
Hu.IL.13	Time + BMI	0d Normal weight	60d Normal weight	0.999957	0.999957
Hu.IL.13		0d Normal weight	0d Obese	0.975187	0.975187
Hu.IL.13		0d Normal weight	60d Obese	0.673779	0.673779
Hu.IL.13		0d Normal weight	0d Overweight	0.999015	0.999015
Hu.IL.13		0d Normal weight	60d Overweight	0.978973	0.978973
Hu.IL.13		60d Normal weight	0d Obese	0.991277	0.991277
Hu.IL.13		60d Normal weight	60d Obese	0.718046	0.718046
Hu.IL.13		60d Normal weight	0d Overweight	0.996177	0.996177
Hu.IL.13		60d Normal weight	60d Overweight	0.96101	0.96101
Hu.IL.13		0d Obese	60d Obese	0.9066	0.9066
Hu.IL.13		0d Obese	0d Overweight	0.924127	0.924127
Hu.IL.13		0d Obese	60d Overweight	0.785152	0.785152
Hu.IL.13		60d Obese	0d Overweight	0.568437	0.568437
Hu.IL.13		60d Obese	60d Overweight	0.381735	0.381735
Hu.IL.13		0d Overweight	60d Overweight	0.996805	0.996805
Hu.IL.13	Time + Sex	0d F	60d F	1	1
Hu.IL.13		0d F	0d M	0.652553	0.652553
Hu.IL.13		0d F	60d M	0.412639	0.412639
Hu.IL.13		60d F	0d M	0.639869	0.639869
Hu.IL.13		60d F	60d M	0.423001	0.423001
Hu.IL.13		0d M	60d M	0.96113	0.96113
Hu.IL.15	Time	0d	60d	0.629797	0.629797		LMM
Hu.IL.15	BMI	Normal weight	Obese	0.684169	0.684169
Hu.IL.15		Normal weight	Overweight	0.796475	0.796475
Hu.IL.15		Obese	Overweight	0.994948	0.994948
Hu.IL.15	Sex	F	M	0.725634	0.725634
Hu.IL.15	Time + BMI	0d Normal weight	60d Normal weight	0.891795	0.891795
Hu.IL.15		0d Normal weight	0d Obese	1	1
Hu.IL.15		0d Normal weight	60d Obese	0.999997	0.999997
Hu.IL.15		0d Normal weight	0d Overweight	1	1
Hu.IL.15		0d Normal weight	60d Overweight	1	1
Hu.IL.15		60d Normal weight	0d Obese	0.922984	0.922984
Hu.IL.15		60d Normal weight	60d Obese	0.842408	0.842408
Hu.IL.15		60d Normal weight	0d Overweight	0.9268	0.9268
Hu.IL.15		60d Normal weight	60d Overweight	0.941208	0.941208
Hu.IL.15		0d Obese	60d Obese	0.999998	0.999998
Hu.IL.15		0d Obese	0d Overweight	1	1
Hu.IL.15		0d Obese	60d Overweight	1	1
Hu.IL.15		60d Obese	0d Overweight	0.999998	0.999998
Hu.IL.15		60d Obese	60d Overweight	0.999993	0.999993
Hu.IL.15		0d Overweight	60d Overweight	1	1
Hu.IL.15	Time + Sex	0d F	60d F	0.876246	0.876246
Hu.IL.15		0d F	0d M	1	1
Hu.IL.15		0d F	60d M	0.999852	0.999852
Hu.IL.15		60d F	0d M	0.933763	0.933763
Hu.IL.15		60d F	60d M	0.958174	0.958174
Hu.IL.15		0d M	60d M	0.999907	0.999907
Hu.IL.17	Time	0d	60d	0.618333	0.618333		LMM
Hu.IL.17	BMI	Normal weight	Obese	0.595134	0.595134
Hu.IL.17		Normal weight	Overweight	0.969858	0.969858
Hu.IL.17		Obese	Overweight	0.819845	0.819845
Hu.IL.17	Sex	F	M	0.232627	0.232627
Hu.IL.17	Time + BMI	0d Normal weight	60d Normal weight	0.872411	0.872411
Hu.IL.17		0d Normal weight	0d Obese	0.999999	0.999999
Hu.IL.17		0d Normal weight	60d Obese	0.999393	0.999393
Hu.IL.17		0d Normal weight	0d Overweight	0.999946	0.999946
Hu.IL.17		0d Normal weight	60d Overweight	0.999091	0.999091
Hu.IL.17		60d Normal weight	0d Obese	0.900574	0.900574
Hu.IL.17		60d Normal weight	60d Obese	0.732766	0.732766
Hu.IL.17		60d Normal weight	0d Overweight	0.977597	0.977597
Hu.IL.17		60d Normal weight	60d Overweight	0.99308	0.99308
Hu.IL.17		0d Obese	60d Obese	0.999846	0.999846
Hu.IL.17		0d Obese	0d Overweight	0.999799	0.999799
Hu.IL.17		0d Obese	60d Overweight	0.998272	0.998272
Hu.IL.17		60d Obese	0d Overweight	0.995889	0.995889
Hu.IL.17		60d Obese	60d Overweight	0.987264	0.987264
Hu.IL.17		0d Overweight	60d Overweight	0.999985	0.999985
Hu.IL.17	Time + Sex	0d F	60d F	0.72011	0.72011
Hu.IL.17		0d F	0d M	0.962664	0.962664
Hu.IL.17		0d F	60d M	0.921915	0.921915
Hu.IL.17		60d F	0d M	0.587611	0.587611
Hu.IL.17		60d F	60d M	0.528246	0.528246
Hu.IL.17		0d M	60d M	0.999307	0.999307
Hu.Eotaxin	Time	0d	60d	0.0859001	0.0859001		LMM
Hu.Eotaxin	BMI	Normal weight	Obese	0.905983	0.905983
Hu.Eotaxin		Normal weight	Overweight	0.888685	0.888685
Hu.Eotaxin		Obese	Overweight	0.711228	0.711228
Hu.Eotaxin	Sex	F	M	0.283646	0.283646
Hu.Eotaxin	Time + BMI	0d Normal weight	60d Normal weight	0.997136	0.997136
Hu.Eotaxin		0d Normal weight	0d Obese	0.996982	0.996982
Hu.Eotaxin		0d Normal weight	60d Obese	0.999995	0.999995
Hu.Eotaxin		0d Normal weight	0d Overweight	1	1
Hu.Eotaxin		0d Normal weight	60d Overweight	0.90971	0.90971
Hu.Eotaxin		60d Normal weight	0d Obese	0.984884	0.984884
Hu.Eotaxin		60d Normal weight	60d Obese	0.999354	0.999354
Hu.Eotaxin		60d Normal weight	0d Overweight	0.999994	0.999994
Hu.Eotaxin		60d Normal weight	60d Overweight	0.960669	0.960669
Hu.Eotaxin		0d Obese	60d Obese	0.987003	0.987003
Hu.Eotaxin		0d Obese	0d Overweight	0.997625	0.997625
Hu.Eotaxin		0d Obese	60d Overweight	0.758918	0.758918
Hu.Eotaxin		60d Obese	0d Overweight	0.999983	0.999983
Hu.Eotaxin		60d Obese	60d Overweight	0.893721	0.893721
Hu.Eotaxin		0d Overweight	60d Overweight	0.380722	0.380722
Hu.Eotaxin	Time + Sex	0d F	60d F	0.0666786	0.0666786
Hu.Eotaxin		0d F	0d M	0.909443	0.909443
Hu.Eotaxin		0d F	60d M	0.957198	0.957198
Hu.Eotaxin		60d F	0d M	0.402126	0.402126
Hu.Eotaxin		60d F	60d M	0.501609	0.501609
Hu.Eotaxin		0d M	60d M	0.988723	0.988723
Hu.FGF.basic	Time	0d	60d	0.400557	0.400557		LMM
Hu.FGF.basic	BMI	Normal weight	Obese	0.937902	0.937902
Hu.FGF.basic		Normal weight	Overweight	0.826102	0.826102
Hu.FGF.basic		Obese	Overweight	0.680718	0.680718
Hu.FGF.basic	Sex	F	M	0.617734	0.617734
Hu.FGF.basic	Time + BMI	0d Normal weight	60d Normal weight	0.996024	0.996024
Hu.FGF.basic		0d Normal weight	0d Obese	0.999988	0.999988
Hu.FGF.basic		0d Normal weight	60d Obese	1	1
Hu.FGF.basic		0d Normal weight	0d Overweight	0.999794	0.999794
Hu.FGF.basic		0d Normal weight	60d Overweight	0.895364	0.895364
Hu.FGF.basic		60d Normal weight	0d Obese	0.993736	0.993736
Hu.FGF.basic		60d Normal weight	60d Obese	0.998873	0.998873
Hu.FGF.basic		60d Normal weight	0d Overweight	0.999996	0.999996
Hu.FGF.basic		60d Normal weight	60d Overweight	0.985969	0.985969
Hu.FGF.basic		0d Obese	60d Obese	0.999953	0.999953
Hu.FGF.basic		0d Obese	0d Overweight	0.998895	0.998895
Hu.FGF.basic		0d Obese	60d Overweight	0.871847	0.871847
Hu.FGF.basic		60d Obese	0d Overweight	0.999936	0.999936
Hu.FGF.basic		60d Obese	60d Overweight	0.935063	0.935063
Hu.FGF.basic		0d Overweight	60d Overweight	0.96032	0.96032
Hu.FGF.basic	Time + Sex	0d F	60d F	0.99136	0.99136
Hu.FGF.basic		0d F	0d M	0.896952	0.896952
Hu.FGF.basic		0d F	60d M	0.999547	0.999547
Hu.FGF.basic		60d F	0d M	0.795668	0.795668
Hu.FGF.basic		60d F	60d M	0.999728	0.999728
Hu.FGF.basic		0d M	60d M	0.85269	0.85269
Hu.G.CSF	Time	0d	60d	0.151942	0.151942		LMM
Hu.G.CSF	BMI	Normal weight	Obese	0.556597	0.556597
Hu.G.CSF		Normal weight	Overweight	0.283806	0.283806
Hu.G.CSF		Obese	Overweight	0.82942	0.82942
Hu.G.CSF	Sex	F	M	0.566121	0.566121
Hu.G.CSF	Time + BMI	0d Normal weight	60d Normal weight	0.99999	0.99999
Hu.G.CSF		0d Normal weight	0d Obese	0.925915	0.925915
Hu.G.CSF		0d Normal weight	60d Obese	0.971145	0.971145
Hu.G.CSF		0d Normal weight	0d Overweight	0.999986	0.999986
Hu.G.CSF		0d Normal weight	60d Overweight	0.15725	0.15725
Hu.G.CSF		60d Normal weight	0d Obese	0.967255	0.967255
Hu.G.CSF		60d Normal weight	60d Obese	0.981712	0.981712
Hu.G.CSF		60d Normal weight	0d Overweight	1	1
Hu.G.CSF		60d Normal weight	60d Overweight	0.208706	0.208706
Hu.G.CSF		0d Obese	60d Obese	0.999988	0.999988
Hu.G.CSF		0d Obese	0d Overweight	0.984823	0.984823
Hu.G.CSF		0d Obese	60d Overweight	0.675776	0.675776
Hu.G.CSF		60d Obese	0d Overweight	0.993866	0.993866
Hu.G.CSF		60d Obese	60d Overweight	0.605763	0.605763
Hu.G.CSF		0d Overweight	60d Overweight	0.165525	0.165525
Hu.G.CSF	Time + Sex	0d F	60d F	0.108933	0.108933
Hu.G.CSF		0d F	0d M	0.993681	0.993681
Hu.G.CSF		0d F	60d M	0.980175	0.980175
Hu.G.CSF		60d F	0d M	0.547258	0.547258
Hu.G.CSF		60d F	60d M	0.638772	0.638772
Hu.G.CSF		0d M	60d M	0.999376	0.999376
Hu.GM.CSF	Time	0d	60d	0.596785	0.596785		LMM
Hu.GM.CSF	BMI	Normal weight	Obese	0.633772	0.633772
Hu.GM.CSF		Normal weight	Overweight	0.760474	0.760474
Hu.GM.CSF		Obese	Overweight	0.993912	0.993912
Hu.GM.CSF	Sex	F	M	0.700043	0.700043
Hu.GM.CSF	Time + BMI	0d Normal weight	60d Normal weight	0.848656	0.848656
Hu.GM.CSF		0d Normal weight	0d Obese	1	1
Hu.GM.CSF		0d Normal weight	60d Obese	0.999995	0.999995
Hu.GM.CSF		0d Normal weight	0d Overweight	1	1
Hu.GM.CSF		0d Normal weight	60d Overweight	1	1
Hu.GM.CSF		60d Normal weight	0d Obese	0.889666	0.889666
Hu.GM.CSF		60d Normal weight	60d Obese	0.78369	0.78369
Hu.GM.CSF		60d Normal weight	0d Overweight	0.894863	0.894863
Hu.GM.CSF		60d Normal weight	60d Overweight	0.914713	0.914713
Hu.GM.CSF		0d Obese	60d Obese	0.999996	0.999996
Hu.GM.CSF		0d Obese	0d Overweight	1	1
Hu.GM.CSF		0d Obese	60d Overweight	1	1
Hu.GM.CSF		60d Obese	0d Overweight	0.999997	0.999997
Hu.GM.CSF		60d Obese	60d Overweight	0.999989	0.999989
Hu.GM.CSF		0d Overweight	60d Overweight	1	1
Hu.GM.CSF	Time + Sex	0d F	60d F	0.843347	0.843347
Hu.GM.CSF		0d F	0d M	1	1
Hu.GM.CSF		0d F	60d M	0.999804	0.999804
Hu.GM.CSF		60d F	0d M	0.91469	0.91469
Hu.GM.CSF		60d F	60d M	0.945719	0.945719
Hu.GM.CSF		0d M	60d M	0.999876	0.999876
Hu.IFN.g	Time	0d	60d	0.945117	0.945117		LMM
Hu.IFN.g	BMI	Normal weight	Obese	0.450702	0.450702
Hu.IFN.g		Normal weight	Overweight	0.734048	0.734048
Hu.IFN.g		Obese	Overweight	0.945432	0.945432
Hu.IFN.g	Sex	F	M	0.80638	0.80638
Hu.IFN.g	Time + BMI	0d Normal weight	60d Normal weight	0.999689	0.999689
Hu.IFN.g		0d Normal weight	0d Obese	0.99572	0.99572
Hu.IFN.g		0d Normal weight	60d Obese	0.790297	0.790297
Hu.IFN.g		0d Normal weight	0d Overweight	0.952129	0.952129
Hu.IFN.g		0d Normal weight	60d Overweight	0.999929	0.999929
Hu.IFN.g		60d Normal weight	0d Obese	0.982265	0.982265
Hu.IFN.g		60d Normal weight	60d Obese	0.624352	0.624352
Hu.IFN.g		60d Normal weight	0d Overweight	0.888782	0.888782
Hu.IFN.g		60d Normal weight	60d Overweight	0.998428	0.998428
Hu.IFN.g		0d Obese	60d Obese	0.925174	0.925174
Hu.IFN.g		0d Obese	0d Overweight	0.998718	0.998718
Hu.IFN.g		0d Obese	60d Overweight	0.999916	0.999916
Hu.IFN.g		60d Obese	0d Overweight	0.999516	0.999516
Hu.IFN.g		60d Obese	60d Overweight	0.93584	0.93584
Hu.IFN.g		0d Overweight	60d Overweight	0.961812	0.961812
Hu.IFN.g	Time + Sex	0d F	60d F	0.502159	0.502159
Hu.IFN.g		0d F	0d M	0.753928	0.753928
Hu.IFN.g		0d F	60d M	0.994501	0.994501
Hu.IFN.g		60d F	0d M	0.997958	0.997958
Hu.IFN.g		60d F	60d M	0.939195	0.939195
Hu.IFN.g		0d M	60d M	0.817507	0.817507
Hu.IP.10	Time	0d	60d	0.899075	0.899075		LMM
Hu.IP.10	BMI	Normal weight	Obese	0.599159	0.599159
Hu.IP.10		Normal weight	Overweight	0.857278	0.857278
Hu.IP.10		Obese	Overweight	0.399379	0.399379
Hu.IP.10	Sex	F	M	0.849896	0.849896
Hu.IP.10	Time + BMI	0d Normal weight	60d Normal weight	0.999999	0.999999
Hu.IP.10		0d Normal weight	0d Obese	0.896383	0.896383
Hu.IP.10		0d Normal weight	60d Obese	0.987154	0.987154
Hu.IP.10		0d Normal weight	0d Overweight	0.996827	0.996827
Hu.IP.10		0d Normal weight	60d Overweight	0.999044	0.999044
Hu.IP.10		60d Normal weight	0d Obese	0.933929	0.933929
Hu.IP.10		60d Normal weight	60d Obese	0.99034	0.99034
Hu.IP.10		60d Normal weight	0d Overweight	0.994007	0.994007
Hu.IP.10		60d Normal weight	60d Overweight	0.998062	0.998062
Hu.IP.10		0d Obese	60d Obese	0.997652	0.997652
Hu.IP.10		0d Obese	0d Overweight	0.766745	0.766745
Hu.IP.10		0d Obese	60d Overweight	0.816447	0.816447
Hu.IP.10		60d Obese	0d Overweight	0.909774	0.909774
Hu.IP.10		60d Obese	60d Overweight	0.942648	0.942648
Hu.IP.10		0d Overweight	60d Overweight	0.999992	0.999992
Hu.IP.10	Time + Sex	0d F	60d F	0.998821	0.998821
Hu.IP.10		0d F	0d M	0.999999	0.999999
Hu.IP.10		0d F	60d M	0.995649	0.995649
Hu.IP.10		60d F	0d M	0.999627	0.999627
Hu.IP.10		60d F	60d M	0.989478	0.989478
Hu.IP.10		0d M	60d M	0.994424	0.994424
Hu.MCP.1.MCAF	Time	0d	60d	0.66162	0.66162		LMM
Hu.MCP.1.MCAF.	BMI	Normal weight	Obese	0.891805	0.891805
Hu.MCP.1.MCAF.		Normal weight	Overweight	0.999637	0.999637
Hu.MCP.1.MCAF.		Obese	Overweight	0.931384	0.931384
Hu.MCP.1.MCAF.	Sex	F	M	0.85228	0.85228
Hu.MCP.1.MCAF.	Time + BMI	0d Normal weight	60d Normal weight	0.997175	0.997175
Hu.MCP.1.MCAF.		0d Normal weight	0d Obese	0.994461	0.994461
Hu.MCP.1.MCAF.		0d Normal weight	60d Obese	0.993299	0.993299
Hu.MCP.1.MCAF.		0d Normal weight	0d Overweight	0.993544	0.993544
Hu.MCP.1.MCAF.		0d Normal weight	60d Overweight	0.999862	0.999862
Hu.MCP.1.MCAF.		60d Normal weight	0d Obese	0.999895	0.999895
Hu.MCP.1.MCAF.		60d Normal weight	60d Obese	0.999725	0.999725
Hu.MCP.1.MCAF.		60d Normal weight	0d Overweight	0.99968	0.99968
Hu.MCP.1.MCAF.		60d Normal weight	60d Overweight	0.995697	0.995697
Hu.MCP.1.MCAF.		0d Obese	60d Obese	1	1
Hu.MCP.1.MCAF.		0d Obese	0d Overweight	1	1
Hu.MCP.1.MCAF.		0d Obese	60d Overweight	0.982941	0.982941
Hu.MCP.1.MCAF.		60d Obese	0d Overweight	1	1
Hu.MCP.1.MCAF.		60d Obese	60d Overweight	0.979136	0.979136
Hu.MCP.1.MCAF.		0d Overweight	60d Overweight	0.842233	0.842233
Hu.MCP.1.MCAF.	Time + Sex	0d F	60d F	0.61157	0.61157
Hu.MCP.1.MCAF.		0d F	0d M	0.994626	0.994626
Hu.MCP.1.MCAF.		0d F	60d M	0.999998	0.999998
Hu.MCP.1.MCAF.		60d F	0d M	0.983903	0.983903
Hu.MCP.1.MCAF.		60d F	60d M	0.936523	0.936523
Hu.MCP.1.MCAF.		0d M	60d M	0.98863	0.98863
Hu.MIP.1a	Time	0d	60d	0.0804213	0.0804213		LMM
Hu.MIP.1a	BMI	Normal weight	Obese	0.244136	0.244136
Hu.MIP.1a		Normal weight	Overweight	0.00464936	0.00464936	**
Hu.MIP.1a		Obese	Overweight	0.150754	0.150754
Hu.MIP.1a	Sex	F	M	0.092381	0.092381
Hu.MIP.1a	Time + BMI	0d Normal weight	60d Normal weight	0.994498	0.994498
Hu.MIP.1a		0d Normal weight	0d Obese	0.903603	0.903603
Hu.MIP.1a		0d Normal weight	60d Obese	0.957826	0.957826
Hu.MIP.1a		0d Normal weight	0d Overweight	0.992682	0.992682
Hu.MIP.1a		0d Normal weight	60d Overweight	0.00118276	0.00118276	**
Hu.MIP.1a		60d Normal weight	0d Obese	0.71018	0.71018
Hu.MIP.1a		60d Normal weight	60d Obese	0.722657	0.722657
Hu.MIP.1a		60d Normal weight	0d Overweight	0.904268	0.904268
Hu.MIP.1a		60d Normal weight	60d Overweight	0.000356739	0.000356739	***
Hu.MIP.1a		0d Obese	60d Obese	0.999997	0.999997
Hu.MIP.1a		0d Obese	0d Overweight	0.999395	0.999395
Hu.MIP.1a		0d Obese	60d Overweight	0.0339071	0.0339071	*
Hu.MIP.1a		60d Obese	0d Overweight	0.999905	0.999905
Hu.MIP.1a		60d Obese	60d Overweight	0.0280588	0.0280588	*
Hu.MIP.1a		0d Overweight	60d Overweight	0.0158697	0.0158697	*
Hu.MIP.1a	Time + Sex	0d F	60d F	0.0139245	0.0139245	*
Hu.MIP.1a		0d F	0d M	0.999999	0.999999
Hu.MIP.1a		0d F	60d M	0.998757	0.998757
Hu.MIP.1a		60d F	0d M	0.0700804	0.0700804
Hu.MIP.1a		60d F	60d M	0.0611744	0.0611744
Hu.MIP.1a		0d M	60d M	0.999345	0.999345
Hu.MIP.1b	Time	0d	60d	0.543235	0.543235		LMM
Hu.MIP.1b	BMI	Normal weight	Obese	0.899137	0.899137
Hu.MIP.1b		Normal weight	Overweight	0.930292	0.930292
Hu.MIP.1b		Obese	Overweight	0.999541	0.999541
Hu.MIP.1b	Sex	F	M	0.645985	0.645985
Hu.MIP.1b	Time + BMI	0d Normal weight	60d Normal weight	0.482108	0.482108
Hu.MIP.1b		0d Normal weight	0d Obese	0.861394	0.861394
Hu.MIP.1b		0d Normal weight	60d Obese	0.843381	0.843381
Hu.MIP.1b		0d Normal weight	0d Overweight	0.739304	0.739304
Hu.MIP.1b		0d Normal weight	60d Overweight	0.97341	0.97341
Hu.MIP.1b		60d Normal weight	0d Obese	0.99004	0.99004
Hu.MIP.1b		60d Normal weight	60d Obese	0.995161	0.995161
Hu.MIP.1b		60d Normal weight	0d Overweight	0.9999	0.9999
Hu.MIP.1b		60d Normal weight	60d Overweight	0.952775	0.952775
Hu.MIP.1b		0d Obese	60d Obese	0.999996	0.999996
Hu.MIP.1b		0d Obese	0d Overweight	0.999386	0.999386
Hu.MIP.1b		0d Obese	60d Overweight	0.999809	0.999809
Hu.MIP.1b		60d Obese	0d Overweight	0.999917	0.999917
Hu.MIP.1b		60d Obese	60d Overweight	0.998932	0.998932
Hu.MIP.1b		0d Overweight	60d Overweight	0.989995	0.989995
Hu.MIP.1b	Time + Sex	0d F	60d F	0.594457	0.594457
Hu.MIP.1b		0d F	0d M	0.332643	0.332643
Hu.MIP.1b		0d F	60d M	0.999804	0.999804
Hu.MIP.1b		60d F	0d M	0.871494	0.871494
Hu.MIP.1b		60d F	60d M	0.723114	0.723114
Hu.MIP.1b		0d M	60d M	0.412754	0.412754
Hu.PDGF.bb	Time	0d	60d	0.91145	0.91145		LMM
Hu.PDGF.bb	BMI	Normal weight	Obese	0.786524	0.786524
Hu.PDGF.bb		Normal weight	Overweight	0.479553	0.479553
Hu.PDGF.bb		Obese	Overweight	0.849263	0.849263
Hu.PDGF.bb	Sex	F	M	0.811379	0.811379
Hu.PDGF.bb	Time + BMI	0d Normal weight	60d Normal weight	0.928058	0.928058
Hu.PDGF.bb		0d Normal weight	0d Obese	0.999998	0.999998
Hu.PDGF.bb		0d Normal weight	60d Obese	0.999584	0.999584
Hu.PDGF.bb		0d Normal weight	0d Overweight	0.996805	0.996805
Hu.PDGF.bb		0d Normal weight	60d Overweight	0.985321	0.985321
Hu.PDGF.bb		60d Normal weight	0d Obese	0.983596	0.983596
Hu.PDGF.bb		60d Normal weight	60d Obese	0.856709	0.856709
Hu.PDGF.bb		60d Normal weight	0d Overweight	0.821434	0.821434
Hu.PDGF.bb		60d Normal weight	60d Overweight	0.735952	0.735952
Hu.PDGF.bb		0d Obese	60d Obese	0.997888	0.997888
[truncated: 89 more rows]
